# Supplementary material for: Genetic Epidemiology of Medication Safety and Efficacy Related Variants in the Central Han Chinese Population With Whole Genome Sequencing
Source: Front Pharmacol. 2022 Feb 23;12:790832. doi: 10.3389/fphar.2021.790832 (PMC8906509; doi:10.3389/fphar.2021.790832)
Supplement: Supplementary file 1 [file Table2.xlsx]

## Sheet: 5723 deleterious variants
CHROM	POS	ID	REF	ALT	GENE	VAF
1	107691399	rs533499883	A	G	NTNG1	0.00103
1	109472416	rs189033496	C	T	CLCC1	0.00411
1	109480030	rs150318832	T	C	CLCC1	0.00103
1	109484036		T	G	CLCC1	0.00103
1	109486195	rs767760185	C	T	CLCC1	0.00103
1	109492497	rs202122496	G	A	CLCC1	0.00107
1	109794464		C	G	CELSR2	0.00103
1	109794785	rs117469174	C	T	CELSR2	0.02053
1	109801345	rs75237799	C	T	CELSR2	0.00103
1	109801383	rs755374888	A	T	CELSR2	0.00103
1	109801573	rs561330579	C	T	CELSR2	0.00103
1	109804451	rs555667801	C	G	CELSR2	0.00103
1	109804933	rs539222308	C	A	CELSR2	0.00103
1	109805002	rs756347170	C	T	CELSR2	0.00103
1	109805008	rs1241327662	G	A	CELSR2	0.00103
1	109805501	rs200832831	C	G	CELSR2	0.00103
1	109805502	rs150273941	G	A	CELSR2	0.00205
1	109807558	rs745822210	C	T	CELSR2	0.00103
1	109808784	rs141227234	G	A	CELSR2	0.00308
1	109813549		G	A	CELSR2	0.00103
1	109813579	rs777116645	A	G	CELSR2	0.00103
1	109813618	rs1445705272	C	T	CELSR2	0.00103
1	109813870	rs552465759	G	A	CELSR2	0.00103
1	109813890	rs375989725	C	T	CELSR2	0.00103
1	109814294	rs201869358	C	T	CELSR2	0.00719
1	109816189	rs41279720	C	T	CELSR2	0.00103
1	109816292		A	T	CELSR2	0.00308
1	109823488	rs183826417	C	T	PSRC1	0.00205
1	109823509	rs115047241	C	T	PSRC1	0.00205
1	109823665		G	A	PSRC1	0.00103
1	109824300	rs746856521	T	C	PSRC1	0.00103
1	109824513	rs781488238	G	A	PSRC1	0.00103
1	109860574	rs755987119	C	T	SORT1	0.00103
1	109860578		A	G	SORT1	0.00103
1	109860580	rs1459767927	T	C	SORT1	0.00103
1	109884672	rs2228605	C	A	SORT1	0.03901
1	110200218		T	G	GSTM4	0.00103
1	110201449		C	G	GSTM4	0.00103
1	110280144		G	A	GSTM3	0.00103
1	110280751	rs202208381	G	A	GSTM3	0.00308
1	111857208	rs3818822	G	A	CHIA	0.10164
1	111860415		C	A	CHIA	0.00103
1	111861974	rs2275254	T	C	CHIA	0.26283
1	111862042	rs36011905	T	C	CHIA	0.00103
1	111862985	rs765854980	A	C	CHIA	0.00103
1	11188558	rs1345837094	G	A	MTOR	0.00103
1	112042727	rs755448584	T	C	ADORA3	0.00205
1	112042732	rs2800889	A	T	ADORA3	0.00719
1	112042787	rs35511654	T	G	ADORA3	0.00308
1	112303616		G	T	DDX20	0.00105
1	112304951	rs1447251657	A	G	DDX20	0.00111
1	112305326	rs1234206393	G	T	DDX20	0.00104
1	112308841		G	A	DDX20	0.00103
1	112308872	rs1188695813	C	T	DDX20	0.00205
1	112308895	rs75494293	A	C	DDX20	0.03491
1	112309019	rs558570032	C	G	DDX20	0.00103
1	112309388	rs758540351	A	G	DDX20	0.00103
1	11249902	rs370442803	A	T	MTOR	0.00308
1	11273472	rs573466361	C	T	MTOR	0.00103
1	11313976		C	A	MTOR	0.00103
1	113217629		G	T	MOV10	0.00103
1	113235455		A	C	MOV10	0.01232
1	113239259	rs1332339307	G	C	MOV10	0.00103
1	113242341		G	A	MOV10	0.00103
1	114243546	rs191119223	A	G	PHTF1	0.0011
1	114280759	rs769238372	A	C	PHTF1	0.00206
1	114354905	rs1037337065	C	T	RSBN1	0.00103
1	114372214	rs56048322	C	G	PTPN22	0.00106
1	114372281	rs770407560	G	A	PTPN22	0.00213
1	114372624		G	C	PTPN22	0.00106
1	114372630	rs183145687	G	C	PTPN22	0.00426
1	114372637		G	C	PTPN22	0.00108
1	114399234	rs750615659	C	T	PTPN22	0.00103
1	115215806	rs778481612	T	C	AMPD1	0.00103
1	115215845		C	G	AMPD1	0.00103
1	115218187	rs778747358	A	G	AMPD1	0.00103
1	115218216		A	C	AMPD1	0.00103
1	115220086	rs121912682	C	T	AMPD1	0.01027
1	115221016		G	C	AMPD1	0.00103
1	115222237	rs34526199	T	A	AMPD1	0.00103
1	115223070	rs376789465	C	T	AMPD1	0.00411
1	115231254	rs61752479	G	A	AMPD1	0.00308
1	115236059		T	C	AMPD1	0.00106
1	115252335	rs1247510820	C	T	NRAS	0.00103
1	11838872		A	T	C1orf167	0.00205
1	11842389		A	T	C1orf167	0.00205
1	11854446	rs545086633	A	G	MTHFR	0.00103
1	11855279	rs143466425	C	T	MTHFR	0.00103
1	11856301	rs762403278	T	C	MTHFR	0.00103
1	11856378	rs1801133	G	A	MTHFR	0.62731
1	11863566	rs13306558	G	T	MTHFR	0.02464
1	11875928	rs1460591535	A	G	CLCN6	0.00103
1	11887205	rs779943946	C	T	CLCN6	0.00103
1	11887210	rs201010581	A	G	CLCN6	0.00103
1	11889290	rs201349073	G	A	CLCN6	0.00308
1	11894009	rs773103576	C	T	CLCN6	0.00103
1	120056696	rs762099206	G	A	HSD3B1	0.00205
1	120056870	rs34638609	G	A	HSD3B1	0.01437
1	120057222	rs768432991	C	G	HSD3B1	0.00103
1	120165332	rs1286358387	C	G	ZNF697	0.00103
1	120165498		C	T	ZNF697	0.00103
1	120165732	rs587661467	A	G	ZNF697	0.00205
1	120166482	rs868433741	G	A	ZNF697	0.00103
1	120306878		C	A	HMGCS2	0.00103
1	120307112		G	A	HMGCS2	0.00103
1	12252557	rs969055764	C	T	TNFRSF1B	0.00103
1	12262042	rs199931640	A	G	TNFRSF1B	0.00103
1	12327022		T	A	VPS13D	0.00103
1	12328877		C	G	VPS13D	0.00103
1	12337594	rs1292134021	A	G	VPS13D	0.00103
1	12359371		T	G	VPS13D	0.00104
1	12393310	rs755586725	C	T	VPS13D	0.00103
1	12398297	rs200096106	T	G	VPS13D	0.00309
1	12405522		T	G	VPS13D	0.00103
1	12438516		C	T	VPS13D	0.00103
1	146658581		C	T	FMO5	0.00103
1	146658723		G	T	FMO5	0.00103
1	146672758	rs200894114	G	A	FMO5	0.00103
1	146684019	rs782524155	A	G	FMO5	0.00103
1	146684087		T	G	FMO5	0.00103
1	146687352		A	G	FMO5	0.00103
1	146696564		T	G	FMO5	0.00103
1	146696594	rs150343605	C	A	FMO5	0.00205
1	150784544		T	C	ARNT	0.00103
1	150789296		G	C	ARNT	0.00103
1	150830930		G	A	ARNT	0.00103
1	151372103	rs1415641906	G	A	PSMB4	0.00103
1	151373769	rs746429584	C	T	PSMB4	0.00103
1	153920803	rs750965993	C	T	CRTC2	0.00103
1	153921008		T	A	CRTC2	0.00103
1	153921054	rs187465892	C	T	CRTC2	0.01335
1	153924005	rs150423770	G	A	CRTC2	0.02464
1	153924088	rs746739016	T	C	CRTC2	0.00103
1	153924619		A	C	CRTC2	0.00205
1	154401840	rs765013919	C	T	IL6R	0.00103
1	154407471		C	A	IL6R	0.00103
1	154408478		G	A	IL6R	0.00103
1	154437666	rs150127972	C	T	IL6R	0.00103
1	154437680	rs780683821	G	A	IL6R	0.00205
1	154543930	rs200108220	C	T	CHRNB2	0.00103
1	155263025	rs149946271	A	G	PKLR	0.00616
1	155264069		C	T	PKLR	0.00103
1	155264331	rs201979697	G	C	PKLR	0.00411
1	155279645	rs755260545	C	G	FDPS	0.00103
1	156281922	rs192703735	A	C	CCT3	0.00411
1	156281998	rs528861808	C	T	CCT3	0.00103
1	156288765	rs764219071	A	G	CCT3	0.00103
1	156288799	rs747574811	C	T	CCT3	0.00103
1	156445017	rs768538763	G	A	MEF2D	0.00103
1	156810763	rs35627952	G	A	NTRK1	0.00103
1	156810852	rs576951236	C	T	NTRK1	0.00103
1	156811544		C	A	NTRK1	0.00103
1	156811946	rs777419942	G	A	NTRK1	0.00103
1	156814000		A	G	NTRK1	0.00103
1	156816547	rs201006826	G	A	NTRK1	0.00103
1	156821140	rs142717439	C	T	NTRK1	0.00103
1	156821872	rs199566786	C	T	NTRK1	0.00103
1	156823609	rs778849368	C	T	NTRK1	0.00103
1	156845901	rs769486223	G	A	NTRK1	0.00103
1	156845904		C	T	NTRK1	0.00103
1	156848918	rs6336	C	T	NTRK1	0.00205
1	156848946	rs6339	G	T	NTRK1	0.00205
1	156849849	rs200022271	G	A	NTRK1	0.00205
1	156851346	rs756981419	C	T	NTRK1	0.00103
1	156876151	rs1176457919	T	C	PEAR1	0.00103
1	156878560	rs759656537	G	C	PEAR1	0.00103
1	156879624		A	T	PEAR1	0.00103
1	156880031	rs200100197	C	T	PEAR1	0.00205
1	156880422	rs1367383546	G	A	PEAR1	0.00103
1	156882288		T	C	PEAR1	0.00103
1	156882331	rs199792419	A	C	PEAR1	0.00616
1	156882757	rs41299597	C	G	PEAR1	0.00205
1	156883715	rs766235997	C	T	PEAR1	0.00103
1	15821825	rs756945761	C	T	CASP9	0.00103
1	15831238	rs1282877009	A	C	CASP9	0.00103
1	15833453	rs771197055,rs771197055	G	C,A	CASP9	0.00411
1	158585085		C	T	SPTA1	0.00103
1	158590018	rs182897201	G	C	SPTA1	0.00103
1	158590142	rs372075053	G	A	SPTA1	0.00205
1	158590144	rs757836340	A	T	SPTA1	0.00205
1	158590204		C	G	SPTA1	0.00103
1	158605703	rs748672916	C	T	SPTA1	0.00103
1	158605725	rs116959874	G	A	SPTA1	0.01848
1	158606472	rs754598605	G	A	SPTA1	0.00103
1	158606507	rs1296572284	A	G	SPTA1	0.00103
1	158606509	rs749176177	A	T	SPTA1	0.00103
1	158607919	rs182430449	A	G	SPTA1	0.00103
1	158614075	rs570224404	G	A	SPTA1	0.00205
1	158617387		C	G	SPTA1	0.00103
1	158618345	rs148714399	C	T	SPTA1	0.00103
1	158622298	rs142379038	C	A	SPTA1	0.00103
1	158622390	rs1036744924	C	T	SPTA1	0.00103
1	158624523	rs148064417	G	T	SPTA1	0.00103
1	158627271		G	C	SPTA1	0.00411
1	158631122	rs781647129	G	A	SPTA1	0.00104
1	158632516	rs892205180	G	A	SPTA1	0.00103
1	158632540		C	T	SPTA1	0.00205
1	158632644		A	G	SPTA1	0.00103
1	158632675		A	G	SPTA1	0.00103
1	158654922	rs746617648	G	C	SPTA1	0.00103
1	159273943	rs2298805	G	A	FCER1A	0.08727
1	159683485		A	T	CRP	0.00103
1	159683631		G	T	CRP	0.00103
1	160000275	rs753248738	T	C	PIGM	0.00103
1	160000494		C	A	PIGM	0.00103
1	160001012	rs147502351	T	C	PIGM	0.00103
1	160001054	rs765157961	T	C	PIGM	0.00205
1	160001351	rs1318519244	C	T	PIGM	0.00103
1	160100019	rs201296747	A	G	ATP1A2	0.00103
1	161201258	rs754170136	C	T	NR1I3	0.00103
1	161203095	rs531442743	C	T	NR1I3	0.00103
1	161203119	rs373897043	G	A	NR1I3	0.00103
1	161206282	rs756548242	G	A	NR1I3	0.00103
1	161207832	rs1341546322	T	C	NR1I3	0.00103
1	161276561	rs201156403	C	T	MPZ	0.00103
1	161279662		G	T	MPZ	0.00103
1	162335254		C	T	NOS1AP	0.00103
1	162337037		T	C	NOS1AP	0.00103
1	162337242		T	G	NOS1AP	0.00103
1	163043400		G	C	RGS4	0.00103
1	163117173	rs192189511	G	A	RGS5	0.00205
1	165370628	rs899161200	G	A	RXRG	0.00103
1	165379965		T	C	RXRG	0.00103
1	165380011	rs1416940954	C	T	RXRG	0.00103
1	165398092	rs370579158	C	T	RXRG	0.00103
1	168670331	rs767336695	C	T	DPT	0.00103
1	169483561	rs6027	T	C	F5	0.03202
1	169484715		T	G	F5	0.00103
1	169487702		G	C	F5	0.00103
1	169505766	rs753691316	G	A	F5	0.00209
1	169512071	rs148882378	G	T	F5	0.00103
1	169519206		T	A	F5	0.00103
1	169524538	rs118203905	T	C	F5	0.00103
1	169528424		T	A	F5	0.00103
1	169529854	rs201510575	T	C	F5	0.00103
1	169530004	rs760694648	C	T	F5	0.00103
1	169541546	rs747215273	C	G	F5	0.00308
1	169566303		A	G	SELP	0.00103
1	169578892	rs746507918	C	T	SELP	0.00103
1	169582931	rs778797710	G	C	SELP	0.00205
1	169699650	rs202228237	C	T	SELE	0.00103
1	169700999		A	G	SELE	0.00103
1	169701060	rs5361	T	G	SELE	0.02053
1	169701896	rs753164405	G	A	SELE	0.00103
1	171072965	rs144935285	G	A	FMO3	0.00621
1	171076861		G	T	FMO3	0.00103
1	171076976	rs748979138	C	T	FMO3	0.00103
1	171077329	rs529940450	T	A	FMO3	0.00924
1	171083226	rs371057073	G	A	FMO3	0.00103
1	171083440		C	T	FMO3	0.00103
1	171083478	rs145526965	C	T	FMO3	0.00103
1	171083479	rs72549331	G	A	FMO3	0.00103
1	171162583	rs2020860	T	C	FMO2	0.00105
1	171168545	rs2307492	T	C	FMO2	0.04107
1	171174528	rs768969595	T	C	FMO2	0.00103
1	171178072	rs368359446	G	A	FMO2	0.00308
1	171227255	rs202202651	C	G	FMO1	0.00103
1	171236746	rs752430187	T	A	FMO1	0.00103
1	171244546		T	A	FMO1	0.00103
1	171249965	rs16864310	G	A	FMO1	0.00103
1	172628621	rs56302117	T	G	FASLG	0.00103
1	173873172	rs752730597	C	T	SERPINC1	0.00103
1	173878905	rs753056696	A	G	SERPINC1	0.00103
1	173881130		G	C	SERPINC1	0.00103
1	174210668	rs143661013	A	G	RABGAP1L	0.00103
1	174247825	rs148684223	G	C	RABGAP1L	0.00411
1	174247838	rs534755457	G	A	RABGAP1L	0.00103
1	174417968	rs117221459	G	A	RABGAP1L	0.00103
1	174670281	rs187587319	A	G	RABGAP1L	0.00658
1	174769564	rs1223736932	G	A	RABGAP1L	0.00103
1	174846669	rs372157717	G	A	RABGAP1L	0.00103
1	174945269		C	A	RABGAP1L	0.00103
1	174957964	rs1409998499	T	A	RABGAP1L	0.00103
1	17634718	rs141280036	A	G	PADI4	0.00103
1	176664942	rs774404898	C	T	PAPPA2	0.00103
1	17672566	rs145819522	G	C	PADI4	0.00719
1	176738813	rs751888187	G	A	PAPPA2	0.00205
1	17685796	rs763896520	G	A	PADI4	0.00103
1	17690087	rs747594333	G	A	PADI4	0.00103
1	181480636		G	A	CACNA1E	0.00103
1	181767950	rs769144197	G	C	CACNA1E	0.00103
1	186643853	rs189679860	C	T	PTGS2	0.00103
1	186646932		A	C	PTGS2	0.00103
1	186916087	rs188911054	G	C	PLA2G4A	0.00114
1	186948532	rs763983369	T	A	PLA2G4A	0.00106
1	190067201		T	C	BRINP3	0.00103
1	190067332		A	G	BRINP3	0.00103
1	190068073	rs776492382	C	T	BRINP3	0.00103
1	190068157	rs184678235	T	A	BRINP3	0.00103
1	190234095	rs201785882	G	T	BRINP3	0.00103
1	192779316	rs200339834	G	A	RGS2	0.00513
1	19609377	rs369200663	C	T	AKR7A3	0.00103
1	19612467	rs1404174359	C	T	AKR7A3	0.00103
1	19630724	rs149142830	G	T	AKR7A2	0.00103
1	19632540	rs199970984	C	A	AKR7A2	0.00205
1	19633904	rs2231200	C	T	AKR7A2	0.00103
1	196342345		G	A	KCNT2	0.00108
1	19634662	rs1294105067	G	A	AKR7A2	0.00103
1	19634685		C	G	AKR7A2	0.00103
1	19634748	rs377217513	G	T	AKR7A2	0.00103
1	196646704	rs762132970	T	C	CFH	0.00106
1	196658699	rs1370184894	A	G	CFH	0.00112
1	196695923	rs201961184	C	T	CFH	0.00105
1	196706614	rs867510530	C	T	CFH	0.00122
1	196706643	rs1245312471	G	A	CFH	0.00121
1	196709910	rs149938052	C	T	CFH	0.00104
1	196876560	rs757052959	A	G	CFHR4	0.00106
1	196876598	rs183705632	G	A	CFHR4	0.00214
1	196884205	rs1261226694	C	A	CFHR4	0.00103
1	196884211		G	T	CFHR4	0.00103
1	196884248	rs777445801	C	T	CFHR4	0.00308
1	198701644	rs1448955102	G	A	PTPRC	0.00105
1	198704265		G	A	PTPRC	0.00103
1	198704373	rs185420520	A	T	PTPRC	0.00322
1	201009182	rs12139527	A	G	CACNA1S	0.10472
1	201018147	rs1318923243	T	C	CACNA1S	0.00103
1	201021733	rs200042281	C	T	CACNA1S	0.00308
1	201023641	rs776908038	C	T	CACNA1S	0.00103
1	201029913	rs142102094	C	T	CACNA1S	0.00103
1	201036037	rs573597311	A	G	CACNA1S	0.00103
1	201038276	rs764821044	T	C	CACNA1S	0.00103
1	201047221	rs751576994	G	A	CACNA1S	0.00103
1	201052398	rs750807406	C	G	CACNA1S	0.00103
1	201054594	rs758280510	C	T	CACNA1S	0.00103
1	201058451	rs375704313	C	T	CACNA1S	0.00103
1	201058502	rs186538122	G	A	CACNA1S	0.00308
1	201060909	rs762004711	C	T	CACNA1S	0.00103
1	203134877	rs1231550931	C	T	ADORA1	0.00103
1	204587881	rs144437640	G	A	MDM4	0.00103
1	204588448		G	T	MDM4	0.00103
1	204588810	rs775028232	C	G	MDM4	0.00103
1	205892479		T	A	SLC26A9	0.00103
1	205897130	rs147160014	A	G	SLC26A9	0.00103
1	205898477	rs192547308	A	G	SLC26A9	0.00411
1	205904863	rs747519882	C	T	SLC26A9	0.00103
1	205904875		T	A	SLC26A9	0.00103
1	206651177	rs782067873	C	T	IKBKE	0.00205
1	206944260	rs746523858	G	A	IL10	0.00103
1	206945663	rs755837237	T	C	IL10	0.00103
1	206945744	rs769236514	G	T	IL10	0.00103
1	207679344		T	C	CR1	0.00103
1	207783010	rs1209582751	C	T	CR1	0.00103
1	207867854	rs41303261	G	A	CR1L	0.00821
1	207868031	rs763559579	G	T	CR1L	0.00103
1	207870916	rs201832831	G	A	CR1L	0.00719
1	207871170		C	G	CR1L	0.00103
1	20931474	rs60369023	G	A	CDA	0.00103
1	20931532		G	A	CDA	0.00103
1	209789830	rs78483218	A	T	LAMB3	0.00308
1	209790859	rs114040223	G	A	LAMB3	0.00103
1	209791929	rs2076222	G	T	LAMB3	0.25565
1	209800260	rs78788119	G	A	LAMB3	0.00924
1	209800865	rs200895463	G	A	LAMB3	0.00205
1	209800879	rs1267950718	T	C	LAMB3	0.00103
1	209801394	rs150917125	G	A	LAMB3	0.00308
1	209806016	rs114886812	C	T	LAMB3	0.00411
1	209807877	rs192538322	A	C	LAMB3	0.00103
1	21050669	rs1459773073	G	A	SH2D5	0.00103
1	21054485	rs151081875	G	T	SH2D5	0.01335
1	21054512	rs61778527	C	T	SH2D5	0.00103
1	214170303		C	G	PROX1	0.00103
1	215802248	rs145771342	G	A	USH2A	0.00821
1	215802329	rs759899869	G	A	USH2A	0.00103
1	215844378	rs150280500	T	C	USH2A	0.00103
1	215847776	rs144543286	G	A	USH2A	0.00103
1	215848501		C	A	USH2A	0.00103
1	215853704		T	G	USH2A	0.00103
1	215901481	rs765184367	G	A	USH2A	0.00103
1	215901499		G	A	USH2A	0.00103
1	215933077	rs527236139	C	T	USH2A	0.00104
1	215933110	rs1265163855	G	A	USH2A	0.00103
1	215933180	rs1312504115	A	G	USH2A	0.00206
1	215953197		G	C	USH2A	0.00103
1	215987234	rs149027999	C	T	USH2A	0.00104
1	216040382	rs1194703923	G	A	USH2A	0.00103
1	216061803	rs768532694	G	A	USH2A	0.00103
1	216138711	rs200038092	A	C	USH2A	0.00616
1	216138781	rs144817385	A	G	USH2A	0.00616
1	216138793	rs554957414	G	T	USH2A	0.00103
1	216166454	rs41277212	T	G	USH2A	0.00411
1	216221989	rs397518024	C	T	USH2A	0.00103
1	216246287	rs202075825	G	A	USH2A	0.00103
1	216246607	rs144768593	G	A	USH2A	0.00513
1	216246634	rs375668376	C	T	USH2A	0.00103
1	216251431		C	G	USH2A	0.00103
1	216258085		C	G	USH2A	0.00103
1	216258196		C	T	USH2A	0.00104
1	216348605	rs758095361	G	A	USH2A	0.00514
1	216363654	rs1230923403	G	A	USH2A	0.00104
1	216371668	rs201190539	G	A	USH2A	0.00103
1	216373416	rs148135241	A	C	USH2A	0.06723
1	216419934	rs201527662	A	C	USH2A	0.00103
1	216420019	rs763744677	C	T	USH2A	0.00103
1	216420083	rs746071929	G	A	USH2A	0.00205
1	216462707	rs754159296	C	A	USH2A	0.00103
1	216462716	rs192524347	C	T	USH2A	0.00103
1	216465691		A	G	USH2A	0.00103
1	216495245		T	C	USH2A	0.00103
1	216497648		A	T	USH2A	0.00118
1	216595473	rs377254440	C	A	USH2A	0.00103
1	218607544	rs779476673	C	A	TGFB2	0.00103
1	22149832	rs752793818	T	C	HSPG2	0.00103
1	22149838	rs554059442	C	T	HSPG2	0.00103
1	22154386		C	G	HSPG2	0.00103
1	22155330	rs770634012	C	T	HSPG2	0.00103
1	22155558	rs529517544	G	A	HSPG2	0.00103
1	22161234		T	C	HSPG2	0.00103
1	22161259	rs538111168	C	T	HSPG2	0.00103
1	22161303	rs200062985	C	T	HSPG2	0.00103
1	22161304	rs2270699	G	A	HSPG2	0.01745
1	22165378	rs755855793	G	A	HSPG2	0.00103
1	22167674	rs768370330	G	A	HSPG2	0.00103
1	22167761	rs758871690	C	T	HSPG2	0.00103
1	22168732	rs767194703	G	A	HSPG2	0.00103
1	22172666	rs563476216	C	T	HSPG2	0.00103
1	22172945	rs1486062688	T	C	HSPG2	0.00103
1	22176859		G	A	HSPG2	0.00103
1	22176940	rs139284792	C	T	HSPG2	0.00103
1	22179516	rs777503522	C	T	HSPG2	0.00103
1	22179530	rs557371548	G	A	HSPG2	0.00205
1	22180818	rs755167311	G	A	HSPG2	0.00103
1	22181355	rs538015199	A	T	HSPG2	0.00103
1	22181895	rs2229475	C	T	HSPG2	0.00103
1	22182022	rs761763385	C	T	HSPG2	0.00103
1	22200431	rs1190402289	G	A	HSPG2	0.00103
1	22201161	rs1278530951	C	T	HSPG2	0.00103
1	22201452	rs751188209	C	T	HSPG2	0.00103
1	22202227	rs537872144	C	T	HSPG2	0.00616
1	22205500	rs1183271864	C	T	HSPG2	0.00103
1	22206940	rs1371285782	C	T	HSPG2	0.00103
1	22207207	rs1360341927	C	T	HSPG2	0.00103
1	22211153	rs768887883	C	T	HSPG2	0.00205
1	22211645	rs747853683	G	A	HSPG2	0.00205
1	22214100	rs764914368	C	A	HSPG2	0.00103
1	22216534	rs41312001	C	T	HSPG2	0.00103
1	222800921	rs193055682	C	T	MIA3	0.00205
1	222824172		T	C	MIA3	0.00115
1	222827741		C	T	MIA3	0.00104
1	222828126	rs1243234594	C	G	MIA3	0.00103
1	222832098	rs188918854	A	G	MIA3	0.00308
1	222838734	rs755714256	C	T	MIA3	0.00103
1	223175813	rs770022569	C	G	DISP1	0.00205
1	223176649	rs148231227	C	T	DISP1	0.00103
1	223177981		C	T	DISP1	0.00103
1	223284250	rs200775737	C	G	TLR5	0.00103
1	223284873	rs763139944	G	T	TLR5	0.00103
1	223285076		T	C	TLR5	0.00103
1	223285199	rs144418928	C	T	TLR5	0.00205
1	223285301		C	G	TLR5	0.00103
1	223285523	rs766330121	C	A	TLR5	0.00103
1	226019633	rs1051740	T	C	EPHX1	0.40144
1	226027700	rs751806120	G	A	EPHX1	0.00103
1	226027707		G	A	EPHX1	0.00205
1	226032963	rs141221713	G	A	EPHX1	0.00205
1	226032977		G	A	EPHX1	0.00103
1	22903061	rs768851018	C	T	EPHA8	0.00103
1	22903175		C	T	EPHA8	0.00103
1	22915484	rs755985438	G	A	EPHA8	0.00103
1	22924177	rs1468602131	G	A	EPHA8	0.00103
1	22924273	rs557674245	C	T	EPHA8	0.00103
1	22924309		T	G	EPHA8	0.00103
1	22927274	rs201817606	C	T	EPHA8	0.00205
1	22927473		G	A	EPHA8	0.00103
1	22927503	rs62618734	G	A	EPHA8	0.00103
1	230838915	rs146284519	C	T	AGT	0.00103
1	230845977	rs4762	G	A	AGT	0.08008
1	23519717		C	G	HTR1D	0.00103
1	23520000	rs185525977	C	T	HTR1D	0.00205
1	23520040	rs200261758	G	A	HTR1D	0.00205
1	23520043	rs570200119	C	A	HTR1D	0.00103
1	23520268	rs761191232	G	A	HTR1D	0.00103
1	23520546	rs767242578	T	C	HTR1D	0.00103
1	237024425	rs1483332114	G	T	MTR	0.00106
1	237024450		A	C	MTR	0.00951
1	237619984	rs759494098	G	A	RYR2	0.00103
1	237664023	rs955065308	G	A	RYR2	0.00103
1	237713920	rs1243096520	A	G	RYR2	0.00103
1	237713958	rs747447414	G	A	RYR2	0.00103
1	237777397		A	G	RYR2	0.00103
1	237780644	rs761505396	T	C	RYR2	0.00205
1	237791277	rs186906598	G	A	RYR2	0.00103
1	237794770		A	C	RYR2	0.02464
1	237802462	rs727504976	G	A	RYR2	0.00103
1	237806639	rs550534270	G	A	RYR2	0.00103
1	237819277	rs1400288563	A	T	RYR2	0.00103
1	237838107	rs777983238	C	T	RYR2	0.00103
1	237843772		T	C	RYR2	0.00103
1	237942039		T	C	RYR2	0.00103
1	237947871	rs190009333	T	C	RYR2	0.00103
1	240071808	rs201087854	G	A	CHRM3	0.00103
1	240072114		C	A	CHRM3	0.00103
1	240072516		G	C	CHRM3	0.00103
1	240072517	rs201512973	C	A	CHRM3	0.00205
1	242030347	rs773192633	A	T	EXO1	0.00103
1	246027124	rs745597165	A	G	SMYD3	0.00103
1	246091319		G	A	SMYD3	0.00103
1	246498722	rs201729065	G	A	SMYD3	0.00103
1	246670447		G	A	SMYD3	0.00103
1	247587605		T	A	NLRP3	0.01335
1	247597412	rs772009059	C	T	NLRP3	0.00103
1	25572984	rs34484514	T	G	RSRP1	0.00103
1	25784930	rs1030002064	A	G	MACO1	0.00103
1	26663369	rs546331332	C	G	CRYBG2	0.00103
1	26664849	rs758728407	A	C	CRYBG2	0.00308
1	26664907	rs151324745	A	C	CRYBG2	0.02567
1	26665908	rs1239259315	G	T	CRYBG2	0.00205
1	26672427	rs1429089700	A	T	CRYBG2	0.00103
1	26672506	rs117202066	G	A	CRYBG2	0.09651
1	26672524	rs753381019	G	A	CRYBG2	0.00103
1	26673076	rs11247924	G	A	CRYBG2	0.21561
1	29139070		G	T	OPRD1	0.00103
1	29314191	rs775337140	G	A	EPB41	0.00103
1	29314209		T	C	EPB41	0.00103
1	29359639		G	C	EPB41	0.00103
1	29379631	rs537037014	C	T	EPB41	0.00103
1	29391585	rs142267469	G	A	EPB41	0.00513
1	3321413	rs1053218634	A	T	PRDM16	0.00103
1	3321418	rs1382162421	G	A	PRDM16	0.00103
1	3328274	rs780880344	C	T	PRDM16	0.00103
1	3328823	rs367580261	G	A	PRDM16	0.00103
1	3328952	rs759756565	C	T	PRDM16	0.00103
1	3329183	rs761120771	G	A	PRDM16	0.00103
1	3329209	rs372189819	C	G	PRDM16	0.00103
1	3331186	rs201814961	C	T	PRDM16	0.00103
1	3334488		T	G,A	PRDM16	0.01745
1	3334515	rs150022595	C	G	PRDM16	0.00513
1	3342629	rs768620911	G	A	PRDM16	0.00103
1	33985195	rs780673057	C	T	CSMD2	0.00103
1	33985509	rs758320558	G	C	CSMD2	0.00308
1	33998805	rs180811686	G	A	CSMD2	0.00103
1	33999455	rs148658404	G	A	CSMD2	0.01232
1	34011669	rs139241751	C	T	CSMD2	0.02464
1	34011690		T	C	CSMD2	0.00103
1	34068093		A	C	CSMD2	0.00513
1	34068095	rs747420883	C	T	CSMD2	0.00103
1	34076667	rs142970674	C	T	CSMD2	0.00103
1	34076680		G	C	CSMD2	0.00103
1	34076715	rs776342044	G	A	CSMD2	0.00103
1	34076749		T	C	CSMD2	0.00103
1	34082569	rs202177067	C	T	CSMD2	0.00103
1	34087782		G	A	CSMD2	0.00103
1	34102133		A	C	CSMD2	0.00103
1	34174786		T	A	CSMD2	0.00103
1	34180223	rs144332025	G	A	CSMD2	0.00103
1	34190185	rs77393068	A	G	CSMD2	0.01232
1	34190962	rs199962081	G	A	CSMD2	0.00103
1	34191020		G	T	CSMD2	0.00103
1	34276415		G	C	CSMD2	0.00103
1	34285362	rs1395067572	C	T	CSMD2	0.00103
1	34330054	rs1021262222	C	T	CSMD2	0.00103
1	34401394	rs184529652	C	T	CSMD2	0.00205
1	34554603	rs117890305,rs117890305	G	C,A	CSMD2	0.04723
1	34554704	rs200867038	G	A	CSMD2	0.00103
1	36359382		C	T	AGO1	0.00103
1	36359734	rs1470621142	C	T	AGO1	0.00103
1	37267606		G	C	GRIK3	0.00103
1	37271769	rs1459734797	G	T	GRIK3	0.00103
1	37337943		A	G	GRIK3	0.00103
1	37346267	rs748006414	C	T	GRIK3	0.00103
1	40125052	rs775212324	C	T	NT5C1A	0.00103
1	40125073	rs148676406	C	T	NT5C1A	0.00103
1	40131847	rs1401773354	T	C	NT5C1A	0.00103
1	43166655	rs200795404	C	T	YBX1	0.00103
1	43392756	rs749067830	G	T	SLC2A1	0.00103
1	43395425		C	T	SLC2A1	0.00103
1	44134940	rs190357001	C	T	KDM4A	0.00103
1	44446932	rs139961353	G	A	B4GALT2	0.00103
1	44466439	rs768762066	G	A	SLC6A9	0.00103
1	44468626	rs773010190	C	T	SLC6A9	0.00103
1	44474199	rs369079873	G	A	SLC6A9	0.00103
1	44474217	rs192630770	T	A	SLC6A9	0.00103
1	44482787	rs751795427	G	A	SLC6A9	0.00103
1	45796222	rs144111588	C	T	MUTYH	0.00103
1	45797127		G	T	MUTYH	0.00103
1	45797429	rs151316420	G	A	MUTYH	0.00103
1	45797891	rs199840380	G	A	MUTYH	0.00103
1	45798460	rs758567247	C	T	MUTYH	0.00103
1	45798601	rs201103359	C	T	MUTYH	0.00103
1	45798962	rs876660615	T	C	MUTYH	0.00103
1	45799126	rs1140507	A	G	MUTYH	0.00103
1	45800167	rs79777494	G	A	MUTYH	0.01437
1	46871733	rs1400132265	T	C	FAAH	0.00103
1	46874246	rs77101686	C	T	FAAH	0.01745
1	46879194	rs370370663	C	T	FAAH	0.00103
1	47276517	rs752663331	G	C	CYP4B1	0.00103
1	47279886		G	T	CYP4B1	0.00103
1	47280834	rs764596873	G	T	CYP4B1	0.00205
1	47282772	rs2297809	C	T	CYP4B1	0.21663
1	47283818	rs115133540	C	T	CYP4B1	0.00103
1	47395822	rs149532035	G	A	CYP4A11	0.00103
1	47398484	rs373468480	G	A	CYP4A11	0.00103
1	47398500		G	T	CYP4A11	0.00103
1	47406936		T	G	CYP4A11	0.00103
1	47838627	rs72553946	G	A	CMPK1	0.00206
1	49005369		A	G	AGBL4	0.00103
1	49119015	rs1221961370	T	C	AGBL4	0.00103
1	49242371	rs770186074	C	T	AGBL4	0.00103
1	49511279	rs529425173	G	A	AGBL4	0.00103
1	50163034	rs201603126	C	T	AGBL4	0.00308
1	54375644	rs572599040	G	A	DIO1	0.00103
1	55509585	rs151193009	C	T	PCSK9	0.02156
1	55518339	rs774478819	G	A	PCSK9	0.00103
1	55521749	rs770256556	C	T	PCSK9	0.00103
1	55542960		G	T	USP24	0.00103
1	55559716	rs368696129	C	T	USP24	0.00103
1	55586323	rs555924829	G	A	USP24	0.00103
1	55604372	rs754017134	C	T	USP24	0.00103
1	55613338	rs979642953	C	T	USP24	0.00103
1	55613369		C	T	USP24	0.00103
1	55638100	rs1216772472	T	C	USP24	0.00105
1	57140173	rs747610142	C	T	PRKAA2	0.0014
1	57169846	rs763667032	C	T	PRKAA2	0.00103
1	60359496	rs201379188	G	A	CYP2J2	0.00103
1	60366681		T	G	CYP2J2	0.00103
1	60381699		G	A	CYP2J2	0.00103
1	60381744		C	T	CYP2J2	0.00103
1	64089339	rs758640593	C	T	PGM1	0.00103
1	64095136		C	T	PGM1	0.00103
1	64104430	rs145972303	C	T	PGM1	0.00205
1	64120010	rs778216306	G	A	PGM1	0.00103
1	65684524		C	T	AK4	0.00103
1	65891016	rs1261609002	T	C	LEPR	0.00103
1	65891016	rs1261609002	T	C	LEPROT	0.00103
1	65897496		G	T	LEPROT	0.00103
1	65897496		G	T	LEPR	0.00103
1	66036410		T	G	LEPROT	0.00128
1	66036410		T	G	LEPR	0.00128
1	66038024		T	A	LEPR	0.00104
1	66038024		T	A	LEPROT	0.00104
1	66062200		C	G	LEPR	0.00111
1	66062200		C	G	LEPROT	0.00111
1	67648596	rs76418789	G	A	IL23R	0.05749
1	67705932	rs199542433	G	C	IL23R	0.00207
1	67705933	rs201752419	A	T	IL23R	0.00207
1	71478005	rs1408311867	G	T	PTGER3	0.00103
1	71512422	rs114518249	G	A	PTGER3	0.00103
1	71513221	rs756617152	A	G	PTGER3	0.00308
1	75055308	rs1324764970	T	C	ERICH3	0.00205
1	75055741	rs74513893	A	C	ERICH3	0.00821
1	75078355	rs1381316333	C	T	ERICH3	0.00103
1	7848231	rs772027021	C	T	PER3	0.00103
1	7863869	rs191016322	G	A	PER3	0.00205
1	7886648	rs200140283	C	G	PER3	0.00103
1	7887769	rs77418803	C	T	PER3	0.00616
1	79002232	rs150756091	A	C	PTGFR	0.00103
1	89834223	rs192717886	T	C	GBP6	0.00719
1	905901	rs200191592	G	T	PLEKHN1	0.00103
1	906117	rs767288922	G	A	PLEKHN1	0.00103
1	906717	rs139460652	G	A	PLEKHN1	0.00205
1	908277	rs571985642	G	A	PLEKHN1	0.00103
1	92161256	rs762499783	C	A	TGFBR3	0.00103
1	92161307	rs141883791	C	T	TGFBR3	0.00205
1	92178032	rs773736382	G	A	TGFBR3	0.00103
1	92184919	rs754374295	C	T	TGFBR3	0.00103
1	94997919	rs200768220	T	C	F3	0.00103
1	95303290	rs140889980	G	A	SLC44A3	0.00308
1	95305504	rs147324255	C	A	SLC44A3	0.02567
1	95311014		A	C	SLC44A3	0.00205
1	97544612	rs151074666	C	T	DPYD	0.00205
1	97564154	rs1801267	C	T	DPYD	0.00216
1	97700547	rs56005131	G	T	DPYD	0.00205
1	97770920	rs1801160	C	T	DPYD	0.01129
1	97771751	rs145548112	C	T	DPYD	0.00103
1	97915746	rs59086055	G	A	DPYD	0.00309
1	98165091	rs2297595	T	C	DPYD	0.02259
1	98187097		T	G	DPYD	0.00106
10	100144779	rs538505970	G	A	PYROXD2	0.00103
10	100150434		A	C	PYROXD2	0.00103
10	100152743	rs777248191	C	T	PYROXD2	0.00103
10	100155032		C	G	PYROXD2	0.00103
10	100157197	rs187518036	A	C	PYROXD2	0.00308
10	100159912		C	A	PYROXD2	0.00103
10	101554195		T	C	ABCC2	0.00103
10	101560288	rs777902199	C	T	ABCC2	0.00308
10	101563869		A	C	ABCC2	0.00103
10	101567196	rs781337846	G	A	ABCC2	0.00103
10	101567955	rs774098809	T	G	ABCC2	0.00103
10	101572849		T	A	ABCC2	0.00103
10	101578641	rs56220353	C	T	ABCC2	0.01437
10	101591886	rs769152380	G	A	ABCC2	0.00103
10	101594255		T	C	ABCC2	0.00103
10	101596032	rs577353173	G	T	ABCC2	0.00103
10	101606736	rs901195430	G	A	ABCC2	0.00103
10	101611342		T	C	ABCC2	0.00103
10	101969491		G	C	CHUK	0.00208
10	103221771	rs765030761	G	A	BTRC	0.00105
10	103239174	rs202081619	T	C	BTRC	0.00207
10	103310574	rs2270439	C	A	BTRC	0.04826
10	103310592	rs202110950	G	A	BTRC	0.01027
10	104160158	rs745514664	G	A	NFKB2	0.00103
10	104632301	rs144713814	C	A	AS3MT	0.00513
10	105642555	rs758924832	G	A	STN1	0.00103
10	112837761	rs201376588	C	T	ADRA2A	0.00103
10	114925408		T	A,G	TCF7L2	0.07084
10	114925441	rs138649767	G	A	TCF7L2	0.01745
10	114925507		C	A	TCF7L2	0.00103
10	114925573	rs752508884	T	C	TCF7L2	0.00205
10	115803938	rs1267358319	T	A	ADRB1	0.00103
10	115805309	rs896789182	C	G	ADRB1	0.00205
10	119003806	rs200653019	T	C	SLC18A2	0.00308
10	119029638	rs766434217	G	A	SLC18A2	0.00103
10	120795672	rs1198258688	C	*,T	EIF3A	0.00308
10	120810098	rs77382849	C	T	EIF3A	0.04723
10	120824937	rs116978322	T	C	EIF3A	0.00205
10	121086091	rs199919771	T	A	GRK5	0.00103
10	121212247		A	G	GRK5	0.00103
10	123239493		T	G	FGFR2	0.00103
10	123274705	rs772986332	T	C	FGFR2	0.00308
10	123325035	rs1041970177	G	A	FGFR2	0.00103
10	124214448	rs10490924	G	T	ARMS2	0.43737
10	127708382		G	A	ADAM12	0.00103
10	127727902	rs1339268565	A	G	ADAM12	0.00103
10	127737878	rs572965756	C	T	ADAM12	0.00103
10	127760111	rs778668035	C	T	ADAM12	0.00103
10	127787041	rs1320578810	C	T	ADAM12	0.00103
10	127843870	rs769563485	G	A	ADAM12	0.00103
10	127843872		C	A	ADAM12	0.00103
10	131557529		C	T	MGMT	0.00103
10	18828169	rs758466725	G	A	CACNB2	0.00205
10	18828340	rs137886839	C	T	CACNB2	0.01129
10	18828568	rs780045364	G	A	CACNB2	0.00205
10	26513539	rs143186590	T	C	GAD2	0.01745
10	32097661	rs560222995	C	T	ARHGAP12	0.00103
10	32101709	rs199946742	G	T	ARHGAP12	0.00115
10	32150552	rs895452236	G	C	ARHGAP12	0.00103
10	32197134		T	C	ARHGAP12	0.00103
10	32197546	rs140240841	G	A	ARHGAP12	0.00103
10	32197773	rs191213349	G	C	ARHGAP12	0.00207
10	33199344	rs200928291	C	A	ITGB1	0.00105
10	33200985		C	T	ITGB1	0.00103
10	33209192	rs372397463	T	C	ITGB1	0.00104
10	33217070		T	G	ITGB1	0.00414
10	33469143	rs566437913	A	G	NRP1	0.00103
10	33475179		C	A	NRP1	0.00103
10	33481232	rs779018926	G	A	NRP1	0.00103
10	33502357	rs117525057	G	A	NRP1	0.00821
10	33510790		A	G	NRP1	0.00103
10	33515169	rs771071490	C	T	NRP1	0.00103
10	33545303	rs780290010	G	A	NRP1	0.00103
10	33552613		G	A	NRP1	0.00103
10	33559615	rs180868035	T	G	NRP1	0.00205
10	35858061		T	A	CCNY	0.00103
10	43600607	rs35118262	C	A	RET	0.02464
10	43601830	rs34682185	G	A	RET	0.00719
10	43606905		A	T	RET	0.00308
10	43615084	rs587782636	G	A	RET	0.00103
10	45920488	rs1454834689	C	T	ALOX5	0.00103
10	45935891	rs954471371	C	T	ALOX5	0.00103
10	45939271	rs758515927	G	A	ALOX5	0.00103
10	45941069	rs376376579	C	G	ALOX5	0.00103
10	50819466	rs758934192	T	C	CHAT	0.00103
10	50819980	rs192440196	C	G	CHAT	0.00205
10	50822411	rs766916844	C	T	CHAT	0.00103
10	50827940	rs747996335	G	A	CHAT	0.00103
10	50830171	rs8178990	C	T	CHAT	0.00103
10	50857631	rs201293521	G	T	CHAT	0.00205
10	5138747	rs11551177	A	G	AKR1C3	0.00103
10	5144760	rs201848142	T	C	AKR1C3	0.00103
10	5255103	rs370245703	G	A	AKR1C4	0.00205
10	52751207		G	T	PRKG1	0.00103
10	52912932	rs1307728986	A	G	PRKG1	0.00103
10	53457634		G	C	PRKG1	0.00103
10	53457872	rs199709239	G	A	PRKG1	0.00103
10	53458060	rs148622678	G	A	PRKG1	0.00103
10	53458069		T	C	PRKG1	0.00103
10	53458829	rs752331075	T	C	PRKG1	0.00103
10	53458880	rs762636636	T	C	PRKG1	0.00205
10	54011401		T	C	PRKG1	0.00103
10	54040670	rs139646798	C	T	PRKG1	0.01852
10	54076338	rs781523810	G	A	DKK1	0.00103
10	6067970		G	T	IL2RA	0.00103
10	61813458	rs1030005560	G	A	ANK3	0.00103
10	61815480	rs1220438069	G	A	ANK3	0.00103
10	61815564	rs1268160326	G	C	ANK3	0.00103
10	61819668	rs201845881	G	C	ANK3	0.00719
10	61829142	rs191382767	C	T	ANK3	0.00205
10	61829523	rs368602474	C	T	ANK3	0.00103
10	61830321		C	T	ANK3	0.00103
10	61830338		A	G	ANK3	0.00103
10	61830684	rs370076710	C	T	ANK3	0.00103
10	61831984	rs11599164	G	T	ANK3	0.00103
10	61832132	rs1443750227	T	C	ANK3	0.00103
10	61832967	rs375600068	G	A	ANK3	0.00103
10	61834058		G	A	ANK3	0.00103
10	61834991	rs773106343	G	A	ANK3	0.00103
10	61834995	rs551643246	G	T	ANK3	0.00103
10	61835177		G	A	ANK3	0.00103
10	61835732	rs188159332	C	T	ANK3	0.00513
10	61835916	rs565896400	G	A	ANK3	0.00308
10	61836174	rs41274676	G	A	ANK3	0.00103
10	61840324	rs74777754	C	T	ANK3	0.00926
10	61842413	rs767554170	G	A	ANK3	0.00103
10	61842478	rs762141783	T	A	ANK3	0.00103
10	61844421	rs1036443241	A	G	ANK3	0.00103
10	61845002	rs745737001	G	A	ANK3	0.00103
10	61894114	rs775705277	G	A	ANK3	0.00104
10	61962779	rs1237003056	G	A	ANK3	0.00103
10	62023723	rs868365286	G	A	ANK3	0.00103
10	62149194	rs139879505	G	A	ANK3	0.00103
10	63699998	rs75646870	G	C	ARID5B	0.00103
10	63810739	rs201704836	G	A	ARID5B	0.00103
10	63851926		G	A	ARID5B	0.00103
10	63852350	rs200691666	A	G	ARID5B	0.00103
10	67680372	rs530727340	C	A	CTNNA3	0.00103
10	67726392	rs188248522	C	T	CTNNA3	0.00413
10	68040262	rs190239785	A	G	CTNNA3	0.00542
10	68040308	rs532225159	C	A	CTNNA3	0.00216
10	68139017	rs750542481	C	A	CTNNA3	0.00103
10	68139039	rs41274090	G	A	CTNNA3	0.00103
10	68280456	rs200182913	G	A	CTNNA3	0.00308
10	68280524	rs751206907	T	C	CTNNA3	0.00205
10	68688152	rs759400487	T	C	CTNNA3	0.00103
10	68688191		C	G	CTNNA3	0.00103
10	68857348		C	T	CTNNA3	0.00103
10	68857397	rs75363119	T	G	CTNNA3	0.12731
10	69299322	rs763257801	G	A	CTNNA3	0.00103
10	69366755	rs143725018	C	T	CTNNA3	0.00103
10	72434569	rs186907048	G	C	ADAMTS14	0.00103
10	72434593	rs147256643	C	T	ADAMTS14	0.00513
10	72468481	rs763213695	C	T	ADAMTS14	0.00103
10	72489108	rs201922304	G	A	ADAMTS14	0.00103
10	72489879	rs144469426	G	A	ADAMTS14	0.00103
10	72489912	rs775055593	C	T	ADAMTS14	0.00103
10	72495020	rs781417210	G	A	ADAMTS14	0.00103
10	72498700	rs755829295	T	C	ADAMTS14	0.00103
10	72500834	rs550020482	C	T	ADAMTS14	0.00103
10	72503387	rs1253902432	C	T	ADAMTS14	0.00103
10	72503919	rs369192944	C	G	ADAMTS14	0.00103
10	72511946	rs201049986	C	T	ADAMTS14	0.00103
10	72511949	rs199771530	C	T	ADAMTS14	0.00103
10	72517752	rs202127280	G	A	ADAMTS14	0.00616
10	73104002	rs180984559	G	A	SLC29A3	0.00205
10	73115867	rs200339271	G	A	SLC29A3	0.00513
10	73115937	rs760751582	C	T	SLC29A3	0.00103
10	73121952		T	C	SLC29A3	0.00103
10	73199626	rs771391320	G	T	CDH23	0.00103
10	73326515	rs370947344	C	T	CDH23	0.00103
10	73405729	rs188376296	G	A	CDH23	0.00411
10	73405735		G	T	CDH23	0.00205
10	73437293	rs201297042	C	T	CDH23	0.00103
10	73450245		A	G	CDH23	0.00103
10	73450324		G	C	CDH23	0.00103
10	73464798	rs758293939	G	A	CDH23	0.00103
10	73476093	rs549962883	A	G	CDH23	0.00103
10	73494028	rs767004225	G	A	CDH23	0.00103
10	73499498		A	C	CDH23	0.00103
10	73501595	rs137937502	C	T	CDH23	0.00308
10	73501655		G	A	CDH23	0.00103
10	73511038		G	T	CDH23	0.00103
10	73521466	rs760032960	G	A	CDH23	0.00103
10	73537449	rs41281330	G	A	CDH23	0.00103
10	73538009	rs181611778	G	A	CDH23	0.00103
10	73544093	rs74145660	C	G	CDH23	0.12115
10	73553061	rs776269225	C	T	CDH23	0.00103
10	73558330	rs371522435	C	T	CDH23	0.00103
10	73558952	rs4747195	C	T	CDH23	0.43737
10	73567497	rs727505254	C	T	CDH23	0.00103
10	73571717	rs754817937	C	T	CDH23	0.00205
10	73572268	rs1052484950	C	T	CDH23	0.00103
10	73572631	rs374156784	G	A	CDH23	0.00103
10	73574828		C	A	CDH23	0.00205
10	73574997	rs756425157	G	A	CDH23	0.00103
10	73575006		G	A	CDH23	0.00103
10	73767052		C	T	CHST3	0.00103
10	73767916	rs1250555060	G	A	CHST3	0.00103
10	73767973	rs756147851	C	T	CHST3	0.00103
10	73768203	rs779698260	G	A	CHST3	0.00103
10	78647085	rs563967757	T	C	KCNMA1	0.00103
10	79552248	rs140994758	C	T	DLG5	0.00719
10	79565504		G	C	DLG5	0.00103
10	79566672	rs139681358	C	T	DLG5	0.00205
10	79566676		C	A	DLG5	0.00103
10	79569412	rs780379547	C	T	DLG5	0.00103
10	79572110	rs761347862	C	T	DLG5	0.00103
10	79580923		C	G	DLG5	0.00103
10	79580976	rs41274586	G	A	DLG5	0.00103
10	79581027	rs144032881	C	T	DLG5	0.00103
10	79581231	rs773851661	G	T	DLG5	0.00103
10	79581780		C	T	DLG5	0.00103
10	79593688	rs765853170	C	T	DLG5	0.00103
10	79628950	rs756926182	T	C	DLG5	0.00103
10	8100465		A	C	GATA3	0.00103
10	81051940	rs545073892	G	A	ZMIZ1	0.00103
10	81053295	rs200441362	C	T	ZMIZ1	0.00103
10	81056300	rs1378850041	A	C	ZMIZ1	0.01951
10	81056307	rs138149224	C	T	ZMIZ1	0.00103
10	81056321		T	A	ZMIZ1	0.00719
10	81056330		T	A	ZMIZ1	0.00513
10	81058854	rs765239404	G	A	ZMIZ1	0.00103
10	81070858	rs149174704	G	A	ZMIZ1	0.00308
10	8115837	rs200935603	G	A	GATA3	0.00308
10	81921715	rs146222704	G	A	ANXA11	0.00308
10	81921760	rs757513641	G	A	ANXA11	0.00103
10	81923147	rs756614787	T	G	ANXA11	0.00103
10	81923155	rs770574196	G	A	ANXA11	0.00103
10	81923851	rs190334724	T	C	ANXA11	0.00103
10	81925931	rs200360796	G	A	ANXA11	0.00103
10	81926702	rs1049550	G	A	ANXA11	0.67864
10	81927059	rs2229554	C	T	ANXA11	0.00103
10	81928877	rs530828539	C	T	ANXA11	0.00205
10	81929021	rs201713183	C	T	ANXA11	0.00103
10	81932595	rs147334030	G	A	ANXA11	0.00205
10	91162664	rs145664491	G	A	IFIT1	0.00205
10	91163278	rs777657919	G	C,T	IFIT1	0.00205
10	95849027	rs184043006	C	T	PLCE1	0.00616
10	95891952	rs145451189	G	A	PLCE1	0.00103
10	95931087	rs17417407	G	T	PLCE1	0.12628
10	95931104	rs781026952	G	A	PLCE1	0.00103
10	95995861	rs776201612	G	A	PLCE1	0.00103
10	96028774		C	T	PLCE1	0.00103
10	96033452	rs768854393	C	T	PLCE1	0.00103
10	96053292	rs765229262	C	G	PLCE1	0.00103
10	96058196	rs117545428	C	T	PLCE1	0.00103
10	96066317	rs184071036	T	C	PLCE1	0.00205
10	96081761	rs192586920	C	T	PLCE1	0.00308
10	96084112	rs769544936	T	C	PLCE1	0.00103
10	96447611		G	A	CYP2C18	0.00103
10	96454768	rs115269792	G	C	CYP2C18	0.01129
10	96495052	rs79500998	C	T	CYP2C18	0.00103
10	96522463	rs28399504	A	G	CYP2C19	0.00205
10	96535222	rs763625282	T	A	CYP2C19	0.00103
10	96541726	rs750070968	T	C	CYP2C19	0.00109
10	96602635	rs368758960	C	T	CYP2C19	0.00103
10	96609757	rs1429917186	C	G	CYP2C19	0.00103
10	96702025		G	T	CYP2C9	0.00103
10	96731936	rs72558192	A	G	CYP2C9	0.00103
10	96731937	rs988617574	C	G	CYP2C9	0.00103
10	96798697		A	T	CYP2C8	0.00205
10	96827051	rs777501435	C	T	CYP2C8	0.00103
10	98762007	rs1275402518	A	C	SLIT1	0.00205
10	98803173	rs1379778625	T	C	SLIT1	0.00103
10	98807553	rs139828471	C	T	SLIT1	0.00103
10	98808774	rs771740484	C	T	SLIT1	0.00103
10	98825824	rs535771536	T	C	SLIT1	0.00103
11	100095482		A	G	CNTN5	0.00103
11	100126611	rs200965609	C	T	CNTN5	0.00103
11	100168410	rs141228828	T	A	CNTN5	0.00103
11	100170045	rs199714677	C	T	CNTN5	0.00115
11	100211906	rs757538847	T	C	CNTN5	0.00205
11	100221572		G	C	CNTN5	0.00103
11	100221580	rs140703637	A	C	CNTN5	0.00616
11	100922293	rs149186732	C	T	PGR	0.00106
11	100998327	rs753242711	C	A	PGR	0.00103
11	100998425	rs759862685	C	G	PGR	0.00411
11	102056857		G	A	YAP1	0.00103
11	102709964	rs147533686	G	A	MMP3	0.00103
11	102713164		C	A	MMP3	0.01035
11	102985987	rs201567316	C	T	DYNC2H1	0.00313
11	102988504	rs12146610	A	T	DYNC2H1	0.00821
11	102993681		G	T	DYNC2H1	0.00107
11	103041640	rs564701277	G	A	DYNC2H1	0.00424
11	103047038	rs140391577	C	T	DYNC2H1	0.00105
11	103058101	rs1041027960	G	A	DYNC2H1	0.00103
11	103070876	rs770800903	G	T	DYNC2H1	0.00112
11	103075585	rs774895745	G	A	DYNC2H1	0.00111
11	103091356	rs1435752874	T	C	DYNC2H1	0.00109
11	103093776	rs749815980	G	A	DYNC2H1	0.00103
11	103104785	rs375920909	G	A	DYNC2H1	0.00103
11	103124020	rs751059612	G	A	DYNC2H1	0.00107
11	103128425	rs188113889	G	A	DYNC2H1	0.00107
11	103173935	rs772790955	C	T	DYNC2H1	0.00103
11	103182715		G	A	DYNC2H1	0.00103
11	103270550	rs139902197	T	G	DYNC2H1	0.00205
11	10328091		T	G	ADM	0.01027
11	104871170	rs755827751	G	C	CASP5	0.00205
11	104879658	rs45483102	T	A	CASP5	0.00103
11	108098419	rs587779858	G	A	ATM	0.00113
11	108099994	rs200151849	A	C	ATM	0.00104
11	108117733		T	C	ATM	0.00106
11	108143456	rs1800057	C	G	ATM	0.00106
11	108192078	rs200431631	C	T	ATM	0.00308
11	108192078	rs200431631	C	T	C11orf65	0.00308
11	108205723		C	A	ATM	0.00103
11	108205723		C	A	C11orf65	0.00103
11	108205805	rs748016261	C	G	ATM	0.00103
11	108205805	rs748016261	C	G	C11orf65	0.00103
11	108206666	rs779145081	A	T	ATM	0.00103
11	108206666	rs779145081	A	T	C11orf65	0.00103
11	108216555	rs759655842	G	A	ATM	0.00104
11	108216555	rs759655842	G	A	C11orf65	0.00104
11	108256664		G	T	C11orf65	0.00103
11	108277669		A	G	C11orf65	0.00111
11	108277670	rs190082754	T	C,A	C11orf65	0.00223
11	108302498	rs117903393	A	G	C11orf65	0.00794
11	11292749	rs774695210	T	C	GALNT18	0.00103
11	11292825		G	T	GALNT18	0.00103
11	113103979		G	A	NCAM1	0.00103
11	113269866	rs561438663	C	T	ANKK1	0.00103
11	113269980		C	T	ANKK1	0.00103
11	113270782		C	A	ANKK1	0.00103
11	113283484	rs1801028	G	C	DRD2	0.02977
11	11373918		C	T	GALNT18	0.00103
11	113803070	rs34550504	T	C	HTR3B	0.00103
11	113813860		A	G	HTR3B	0.00103
11	113853966	rs749767457	G	A	HTR3A	0.00308
11	113856826	rs192036552	C	A	HTR3A	0.00308
11	113857250	rs757883375	G	A	HTR3A	0.00103
11	113857535		T	A	HTR3A	0.00616
11	113857633		C	A	HTR3A	0.00103
11	113860363	rs753489020	G	A	HTR3A	0.00103
11	11643071	rs749967681	T	A	GALNT18	0.00103
11	11643127	rs534605326	C	T	GALNT18	0.00103
11	116661392	rs2075291	C	A	APOA5	0.05339
11	116661394	rs201229911	G	C	APOA5	0.00103
11	116692213	rs770122685	C	A	APOA4	0.00103
11	116692490	rs142176503	G	A	APOA4	0.00103
11	116693900	rs767869471	A	G	APOA4	0.00103
11	116706942		T	C	APOA1	0.00103
11	116728636	rs572494033	C	T	SIK3	0.00103
11	116729081	rs375769186	G	A	SIK3	0.00103
11	116729161	rs55730930	T	C	SIK3	0.00411
11	116729270	rs184287857	G	A	SIK3	0.00103
11	116732573		T	A	SIK3	0.00103
11	116745976	rs767871041	C	T	SIK3	0.00103
11	116746134	rs765423099	C	T	SIK3	0.00103
11	117015009		G	C	PAFAH1B2	0.00103
11	120531034	rs150199548	C	T	GRIK4	0.00103
11	120690538	rs756289962	C	A	GRIK4	0.00103
11	120702624	rs918517798	G	A	GRIK4	0.00103
11	120702714	rs747558889	C	G	GRIK4	0.00103
11	120852871	rs377052814	G	A	GRIK4	0.00103
11	120856862		T	C	GRIK4	0.00103
11	120856878	rs537835045	G	A	GRIK4	0.00205
11	122659865	rs199930808	C	A	UBASH3B	0.00308
11	122665478	rs771637714	G	A	UBASH3B	0.00103
11	122678823		C	T	UBASH3B	0.00103
11	123476047		C	T	GRAMD1B	0.00103
11	123484256	rs1314374755	G	A	GRAMD1B	0.00103
11	1248595	rs756096079	G	A	MUC5B	0.00719
11	1251248	rs187027628	G	A	MUC5B	0.00103
11	1255823	rs1314717905	G	T	MUC5B	0.00103
11	1258215	rs758748675	C	T	MUC5B	0.00103
11	1260257	rs372686050	C	T	MUC5B	0.00103
11	1260751	rs774605831	C	T	MUC5B	0.00103
11	126162803	rs770438419	G	A	TIRAP	0.00103
11	1265230	rs775404205	G	A	MUC5B	0.00103
11	1266910	rs757361310	G	A	MUC5B	0.00103
11	1267502	rs141653894	C	T	MUC5B	0.02464
11	1268087	rs567876934	C	T	MUC5B	0.01129
11	1268096	rs550600991	C	T	MUC5B	0.00205
11	1268816	rs61731823	C	T	MUC5B	0.00821
11	1268866	rs544948966	C	T	MUC5B	0.00719
11	1270537	rs777125241	C	A	MUC5B	0.00103
11	1270594	rs746407191	G	A	MUC5B	0.00103
11	1270756		T	C	MUC5B	0.00103
11	128709571	rs188249669	G	A	KCNJ1	0.00308
11	128709618	rs117535913	G	A	KCNJ1	0.00719
11	1298340	rs1178134655	C	T	TOLLIP	0.00103
11	1309994	rs199606088	T	C	TOLLIP	0.00103
11	1330713	rs1406340776	T	C	TOLLIP	0.00103
11	13378315		C	T	ARNTL	0.00103
11	13379995		A	G	ARNTL	0.00103
11	13391206	rs767625605	C	G	ARNTL	0.00103
11	14316075	rs566703225	C	T	RRAS2	0.00208
11	14901732	rs147626987	T	C	CYP2R1	0.00103
11	14913613		G	C	CYP2R1	0.00103
11	17336973	rs750095360	T	G	NUCB2	0.00114
11	17436879	rs748413285	G	A	ABCC8	0.00103
11	17449918	rs146378237	C	T	ABCC8	0.00103
11	17452500	rs4148619	C	T	ABCC8	0.01745
11	19213980	rs185980145	C	T	CSRP3	0.00103
11	19735267	rs1288286466	A	C	NAV2	0.00103
11	19735380	rs1259163705	G	A	NAV2	0.00103
11	19890484		A	T	NAV2	0.00103
11	19954968	rs749937303	C	T	NAV2	0.00103
11	19955194	rs16937251	G	C	NAV2	0.32854
11	19955427	rs745727554	G	C	NAV2	0.00103
11	19970605	rs201014298	G	A	NAV2	0.00205
11	20065735	rs140706274	G	A	NAV2	0.00103
11	20066729	rs759951193	G	A	NAV2	0.00103
11	20066868	rs201175947	G	A	NAV2	0.00205
11	20067213	rs762708131	G	A	NAV2	0.00103
11	20077419	rs202118914	C	T	NAV2	0.00103
11	20077420	rs199788026	G	A	NAV2	0.00103
11	20127232	rs1445300088	A	G	NAV2	0.00103
11	20129311	rs35891966	G	A	NAV2	0.00205
11	20622741		G	A	SLC6A5	0.00103
11	20628651		G	A	SLC6A5	0.00103
11	20648254		G	T	SLC6A5	0.00103
11	20660056	rs1462931345	C	T	SLC6A5	0.00103
11	20805278		G	C	NELL1	0.00103
11	20907000	rs762459866	C	T	NELL1	0.00103
11	20907060	rs199882441	C	A	NELL1	0.00103
11	20948863	rs758133390	G	A	NELL1	0.00103
11	20982082	rs186242535	C	G	NELL1	0.00411
11	2154375		C	T	IGF2	0.00103
11	2154375		C	T	INS-IGF2	0.00103
11	21555979	rs769904883	C	G	NELL1	0.00103
11	21581819	rs770671664	G	A	NELL1	0.00103
11	21581912	rs139300757	C	T	NELL1	0.00103
11	21594747		G	C	NELL1	0.00103
11	21594953	rs747414049	A	G	NELL1	0.00411
11	2182198	rs535989053	C	T	INS-IGF2	0.00103
11	2185528	rs78779683	G	A	TH	0.00103
11	2185555	rs1800033	C	T	TH	0.00411
11	2189113	rs202149985	G	C	TH	0.00411
11	2189347	rs139807727	C	T	TH	0.00103
11	2192980		C	A	TH	0.00103
11	22647101	rs587778341	G	A	FANCF	0.00103
11	26463546	rs767179720	G	A	ANO3	0.00103
11	26463582	rs61746297	C	T	ANO3	0.00103
11	26563572	rs370257709	C	T	ANO3	0.00103
11	26582752	rs200696532	G	A	ANO3	0.00207
11	27679916	rs6265	C	T	BDNF	0.47433
11	27679916	rs6265	C	T	BDNF-AS	0.47433
11	2790091	rs753962384	G	A	KCNQ1	0.00103
11	34474721	rs78209054	C	T	CAT	0.01033
11	34475370	rs201484998	G	A	CAT	0.00103
11	34482828	rs760702023	C	T	CAT	0.00103
11	34664266	rs142958059	C	T	EHF	0.00103
11	34668175	rs9804460	C	T	EHF	0.01848
11	35219692	rs760366186	C	T	CD44	0.00206
11	35243273	rs61752932	G	A	CD44	0.00103
11	35250725	rs200125479	G	A	CD44	0.00103
11	35313909	rs1456955466	A	G	SLC1A2	0.00103
11	3687626	rs2231547	T	G	CHRNA10	0.00103
11	3690475	rs555651898	G	A	CHRNA10	0.00103
11	3690573	rs148199158	C	T	CHRNA10	0.00103
11	4091364	rs1057013806	T	C	STIM1	0.00103
11	4112638	rs201543900	C	G	STIM1	0.00103
11	4112642	rs747547917	C	T	STIM1	0.00103
11	4112813	rs560566339	C	T	STIM1	0.00205
11	46407680	rs756211061	C	T	CHRM4	0.00103
11	46750326	rs377462682	C	G	F2	0.00103
11	5068060	rs368221472	A	G	OR52J3	0.00103
11	5068297	rs58664826	G	A	OR52J3	0.1078
11	5068513	rs778250218	A	G	OR52J3	0.00103
11	5068540		C	T	OR52J3	0.00103
11	5080070	rs201472358	T	A	OR52E2	0.00103
11	5080181	rs72873928	A	G	OR52E2	0.00103
11	5080499	rs201816136	A	G	OR52E2	0.00103
11	5080617		G	C	OR52E2	0.00103
11	5080661	rs199936023	G	T	OR52E2	0.00719
11	5686329	rs768680263	C	T	TRIM5	0.00103
11	5701013	rs1239198442	T	G	TRIM5	0.00103
11	57369603	rs1387347122	A	C	SERPING1	0.00103
11	57479481	rs575304143	C	A	MED19	0.00103
11	57506510	rs377715702	C	T	TMX2	0.00103
11	58346924		G	A	ZFP91-CNTF	0.00103
11	59225130	rs76972978	C	T	OR4D6	0.0154
11	59225149	rs764578155	C	T	OR4D6	0.00103
11	59860967	rs183666025	A	G	MS4A2	0.00103
11	61558041	rs200901956	C	G	TMEM258	0.00103
11	62744732	rs781388490	C	T	SLC22A6	0.00103
11	62751156	rs367801309	G	A	SLC22A6	0.00103
11	62751447	rs369945942	C	T	SLC22A6	0.00103
11	62761087	rs746461594	C	A	SLC22A8	0.00103
11	62767213	rs184280641	C	T	SLC22A8	0.00308
11	62782283	rs929442101	G	A	SLC22A8	0.00103
11	6291923	rs202100770	T	C	CCKBR	0.00103
11	6292456	rs753601546	T	C	CCKBR	0.00103
11	6292463		G	T	CCKBR	0.00103
11	6292610	rs755275816	A	C	CCKBR	0.00103
11	637554	rs145562859	G	A	DRD4	0.01437
11	637588		A	T	DRD4	0.00103
11	639511	rs1339579254	T	G	DRD4	0.00103
11	63970600	rs1166132253	A	G	STIP1	0.00103
11	639884	rs201764493	A	G	DRD4	0.00205
11	64039136	rs2286616,rs2286616	G	A,T	BAD	0.01951
11	64039248		C	T	BAD	0.00103
11	64039254	rs1458157195	C	T	BAD	0.00103
11	640403		G	A	DRD4	0.00103
11	64323617		G	A	SLC22A11	0.00103
11	64331790	rs147522958	G	A	SLC22A11	0.00513
11	64332704		C	A	SLC22A11	0.00103
11	64361020	rs121907893	C	T	SLC22A12	0.00103
11	64361217		T	A	SLC22A12	0.00103
11	64366393		C	G	SLC22A12	0.00103
11	64367854	rs147647315	G	A	SLC22A12	0.00205
11	65062047	rs757531675	C	G	POLA2	0.00103
11	65423326	rs767155175	C	G	RELA	0.00103
11	65425799		T	C	RELA	0.00103
11	67410286	rs1200296788	T	C	ACY3	0.00103
11	67413282	rs1455554125	A	G	ACY3	0.00103
11	67414333		C	T	ACY3	0.00103
11	679804	rs372135504	G	C	DEAF1	0.00103
11	68115539		G	A	LRP5	0.00103
11	68153891	rs750784979	G	A	LRP5	0.00103
11	68154078	rs370901051	C	T	LRP5	0.00103
11	68174189	rs4988321	G	A	LRP5	0.00103
11	68183840	rs754174678	C	T	LRP5	0.00205
11	68192577		T	C	LRP5	0.00103
11	68201220		G	C	LRP5	0.00103
11	68213926		C	G	LRP5	0.00103
11	68213980	rs200624778	C	T	LRP5	0.00103
11	68216333	rs147618989	G	T	LRP5	0.00411
11	68216447	rs767157733	C	T	LRP5	0.00103
11	69458009	rs752157015	C	A	CCND1	0.00205
11	694974		A	C,*	DEAF1	0.00514
11	70189920	rs1164941964	C	T	PPFIA1	0.00103
11	70189940	rs148292877	G	A	PPFIA1	0.00103
11	70200500	rs184308703	C	T	PPFIA1	0.00308
11	70208506	rs752829584	G	C	PPFIA1	0.00103
11	70208593	rs143895504	C	T	PPFIA1	0.00103
11	70224170		G	C	PPFIA1	0.00103
11	71715139	rs199699067	G	A	NUMA1	0.00103
11	71715798		A	T	NUMA1	0.00103
11	71715849		A	T	NUMA1	0.00103
11	71716332		G	A	NUMA1	0.00103
11	71718315	rs61744204	C	T	NUMA1	0.00103
11	71718381	rs200148571	G	T	NUMA1	0.00103
11	71720030	rs74985106	G	A	NUMA1	0.02259
11	71724081	rs778315290	G	A	NUMA1	0.00103
11	71724225	rs998290815	T	C	NUMA1	0.00103
11	71724497	rs778699242	G	A	NUMA1	0.00103
11	71724741	rs1366154588	G	A	NUMA1	0.00103
11	71724765	rs566544391	T	C	NUMA1	0.00103
11	71724981	rs756232021	G	A	NUMA1	0.00103
11	71725386	rs149499808	C	T	NUMA1	0.00103
11	71726168	rs3750913	G	C	NUMA1	0.07803
11	71727074	rs775867983	T	G	NUMA1	0.00103
11	71728767		A	T	NUMA1	0.00103
11	71729496	rs368732432	G	A	NUMA1	0.00103
11	71733433	rs149868280	C	T	NUMA1	0.00205
11	71746970	rs201524124	C	T	NUMA1	0.00103
11	72396719		C	T	ARAP1	0.00103
11	72397122	rs557380628	G	A	ARAP1	0.00103
11	72406615	rs781671391	C	T	ARAP1	0.00205
11	72408078	rs1003615121	G	T	ARAP1	0.00103
11	72418416	rs749764336	G	C	ARAP1	0.00308
11	72422519	rs749703508	C	T	ARAP1	0.00103
11	72437693	rs755542418	G	A	ARAP1	0.00103
11	72437906	rs771187419	G	A	ARAP1	0.00103
11	73670638	rs145909750	T	G	DNAJB13	0.00616
11	73679453	rs202187452	C	T	DNAJB13	0.00103
11	73679480	rs1354615194	G	A	DNAJB13	0.00103
11	73687991		T	C	UCP2	0.00103
11	73689087	rs774824879	C	T	UCP2	0.00205
11	73689092		T	G	UCP2	0.01848
11	73689306	rs377720978	G	A	UCP2	0.00103
11	73712464	rs76629964	G	A	UCP3	0.00103
11	73715014	rs201084007	C	T	UCP3	0.00103
11	73715571	rs201993988	C	T	UCP3	0.00103
11	73716888		C	G	UCP3	0.00103
11	73716960	rs17848372	C	T	UCP3	0.00411
11	73717343	rs17848368	G	A	UCP3	0.00103
11	74705560		T	C	NEU3	0.00103
11	74716504	rs193254571	G	A	NEU3	0.00103
11	74716737	rs144642169	C	G	NEU3	0.00103
11	74716935	rs200629627	G	A	NEU3	0.00719
11	74717001	rs539514716	C	T	NEU3	0.00103
11	74880370	rs35199625	G	A	SLCO2B1	0.07905
11	74880740	rs779219127	C	T	SLCO2B1	0.00308
11	76162993	rs1369132178	A	T	EMSY	0.00103
11	76175092	rs775695675	T	C	EMSY	0.00103
11	76183722	rs117625538	A	G	EMSY	0.01129
11	76207259		G	A	EMSY	0.00103
11	76207261		G	A	EMSY	0.00103
11	76257160	rs1485922190	C	T	EMSY	0.00103
11	76261155	rs752105792	C	T	EMSY	0.00103
11	78369177	rs938188545	C	T	TENM4	0.00205
11	78369215	rs185503085	C	T	TENM4	0.00719
11	78369282	rs747291762	G	A	TENM4	0.00103
11	78381581	rs192931562	G	C	TENM4	0.00308
11	78387414	rs745395614	T	A	TENM4	0.00103
11	78399162	rs1430676354	T	C	TENM4	0.00103
11	78412968	rs781121962	G	A	TENM4	0.00103
11	78419498	rs539542652	C	T	TENM4	0.00103
11	78497954	rs1412382672	T	C	TENM4	0.00103
11	78498041	rs779438921	T	G	TENM4	0.00103
11	78516406	rs368277119	C	T	TENM4	0.00103
11	78516448	rs779526196	C	T	TENM4	0.00103
11	78565314	rs17137261	C	G	TENM4	0.04517
11	78567079	rs376984266	T	C	TENM4	0.00103
11	78775802	rs1234770534	C	A	TENM4	0.00103
11	82536079	rs202237309	C	T	PRCP	0.00205
11	82611443	rs143240446	A	G	PRCP	0.00103
11	85685789	rs1254008731	T	C	PICALM	0.00104
11	86161393		T	C	ME3	0.00103
11	86161398	rs770484153	C	T	ME3	0.00103
11	86662209	rs201256460	C	T	FZD4	0.00411
11	86663167	rs1271212127	A	G	FZD4	0.00103
11	86665923	rs80358282	G	A	FZD4	0.00924
11	94113563		G	T	GPR83	0.00103
11	94113626	rs200244128	G	A	GPR83	0.00205
11	94113710	rs760206980	T	A	GPR83	0.00103
11	94113836	rs758228270	G	A	GPR83	0.00103
11	94113926	rs759877918	G	A	GPR83	0.00103
11	99827601		T	G	CNTN5	0.00103
11	99872786		C	T	CNTN5	0.00113
11	99872840		G	C	CNTN5	0.00114
11	99932000	rs200403626	G	A	CNTN5	0.00205
11	99932010	rs186615197	A	T	CNTN5	0.01129
11	99932031		A	G	CNTN5	0.00103
11	99941258		G	T	CNTN5	0.00104
11	99944949	rs948328371	A	G	CNTN5	0.00106
12	100042440	rs774975842	T	C	ANKS1B	0.00103
12	100166803	rs760173471	T	A	ANKS1B	0.0021
12	1003776		G	A	WNK1	0.00103
12	1005486	rs117016551	C	T	WNK1	0.00205
12	1005523	rs36083875	G	A	WNK1	0.00205
12	1005634		C	T	WNK1	0.00103
12	103234192	rs199475659	G	T	PAH	0.00103
12	103234255	rs79931499	C	G	PAH	0.00103
12	103237506	rs62508717	C	T	PAH	0.00103
12	103240678	rs62514957	C	T	PAH	0.00103
12	103249104	rs192592111	C	A	PAH	0.00205
12	103306579	rs118092776	C	T	PAH	0.0176
12	1039269		A	C	RAD52	0.00411
12	1040408	rs370272002	C	T	RAD52	0.00513
12	107391706		C	T	CRY1	0.00103
12	109835556	rs200839067	C	T	MYO1H	0.00103
12	109839021	rs146988917	C	T	MYO1H	0.00924
12	109841847	rs150959108	G	A	MYO1H	0.00308
12	109848515		A	G	MYO1H	0.00103
12	109858792	rs1414043506	T	C	MYO1H	0.00103
12	109870742	rs144822082	G	A	MYO1H	0.00205
12	109870805	rs749108891	A	C	MYO1H	0.00103
12	109872909	rs34725387	C	T	MYO1H	0.00205
12	109877506	rs74528155	C	T	MYO1H	0.04415
12	109877576		C	A	MYO1H	0.00103
12	109881365	rs779390525	G	A	MYO1H	0.00103
12	111772286	rs748947011	A	C	CUX2	0.01951
12	111785431		G	C,*	CUX2	0.04826
12	111856673	rs78894077	C	T	SH2B3	0.11396
12	111884566	rs776172124	C	T	SH2B3	0.00103
12	111885304	rs559278672	C	T	SH2B3	0.00103
12	111885984	rs140649197	G	A	SH2B3	0.00821
12	111886062	rs183875955	C	T	SH2B3	0.00103
12	111886063	rs770527337	G	A	SH2B3	0.00103
12	111886081	rs199803113	T	C	SH2B3	0.00821
12	112230496		C	G	ALDH2	0.00308
12	113355369	rs201971047	C	T	OAS1	0.00103
12	11546023	rs201391404	G	*,T	PRB2	0.00308
12	117187683	rs1198495489	G	C	RNFT2	0.00103
12	117628242	rs774693281	T	C	FBXO21	0.00103
12	117691449	rs570378128	T	C	NOS1	0.00103
12	117696250	rs200144876	C	T	NOS1	0.00308
12	117701763	rs200091597	G	A	NOS1	0.00308
12	121416600	rs774637975	C	T	HNF1A	0.00103
12	121416792	rs748212314	C	T	HNF1A	0.00103
12	121435412	rs1479408304	G	A	HNF1A	0.00103
12	121471468	rs769065053	T	C	OASL	0.00616
12	121600238	rs28360447	G	A	P2RX7	0.00103
12	121600239	rs770743392	G	C	P2RX7	0.00103
12	121613256	rs201914930	G	A	P2RX7	0.00103
12	121622561	rs200840067	C	T	P2RX7	0.00616
12	122079403	rs374711919	G	A	ORAI1	0.00103
12	123414468	rs368009792	T	G	ABCB9	0.00103
12	123416804	rs774362505	G	A	ABCB9	0.00103
12	123419945	rs1185814157	C	T	ABCB9	0.00103
12	123424824	rs116062676	G	C	ABCB9	0.00719
12	123435072	rs1283914568	A	T	ABCB9	0.00103
12	123444634		A	G	ABCB9	0.00103
12	123470623	rs1475211738	C	T	PITPNM2	0.00103
12	123472897	rs565300725	C	A	PITPNM2	0.00103
12	123477082	rs761465526	G	A	PITPNM2	0.00103
12	123489846	rs201530386	C	T	PITPNM2	0.00103
12	123494520	rs201145774	C	T	PITPNM2	0.00103
12	125302247	rs368337422	G	A	SCARB1	0.00103
12	1702388	rs1419276379	G	C	WNT5B	0.00103
12	1741870	rs538956838	G	A	WNT5B	0.00103
12	1748955	rs373230963	G	A	WNT5B	0.00103
12	1755219	rs200149826	C	T	WNT5B	0.00205
12	20522547	rs560681661	G	A	PDE3A	0.00103
12	20522672		C	T	PDE3A	0.00103
12	20523051	rs754087920	G	T	PDE3A	0.00103
12	2055392	rs181341674	C	T	DCP1B	0.00103
12	2058457	rs1228435015	A	T	DCP1B	0.00103
12	20766522	rs747060627	C	A	PDE3A	0.00103
12	20769278	rs748683447	C	T	PDE3A	0.00103
12	20774317	rs116851432	T	A	PDE3A	0.0052
12	20782986		A	G	PDE3A	0.00103
12	20790151	rs141574563	T	C	PDE3A	0.01763
12	20803508		G	A	PDE3A	0.00112
12	20833173	rs374913499	G	A	PDE3A	0.00205
12	20852533	rs1413318665	A	G	SLCO1C1	0.00104
12	20859009	rs371332779	T	C	SLCO1C1	0.00113
12	20885905	rs749344842	T	C	SLCO1C1	0.00104
12	20890123		C	T	SLCO1C1	0.00103
12	20903665		T	C	SLCO1C1	0.00103
12	20903667		G	T	SLCO1C1	0.00103
12	20905279	rs111796962	G	T	SLCO1C1	0.03548
12	20905393	rs772956609	G	A	SLCO1C1	0.00359
12	21028198	rs767676951	C	T	SLCO1B3	0.00103
12	21028208	rs60140950	G	C	SLCO1B3	0.00308
12	21331549	rs4149056	T	C	SLCO1B1	0.12917
12	21331648		T	C	SLCO1B1	0.00109
12	21331940	rs374113543	G	C	SLCO1B1	0.0011
12	21422688	rs369215769	C	T	SLCO1A2	0.00114
12	21427431		A	T	SLCO1A2	0.00104
12	21427515	rs116587731	T	C	SLCO1A2	0.00978
12	21448658		T	A	SLCO1A2	0.00113
12	21457434	rs11568563	T	G	SLCO1A2	0.00308
12	21457447	rs148616059	C	T	SLCO1A2	0.00103
12	21457469	rs760334473	C	T	SLCO1A2	0.00103
12	21953991	rs773377070	C	T	ABCC9	0.00103
12	21981972	rs778849288	G	A	ABCC9	0.00103
12	22089529		T	C	ABCC9	0.00104
12	25357190	rs1244042002	A	G	ETFRF1	0.00224
12	25679137	rs147130460	A	G	LMNTD1	0.00206
12	2602428	rs377345545	C	T	CACNA1C	0.00103
12	2659147	rs762162937	G	A	CACNA1C	0.00103
12	2675640		G	A	CACNA1C	0.00103
12	2676929	rs768270021	G	A	CACNA1C	0.00103
12	2716176		G	A	CACNA1C	0.00103
12	2742799		A	C	CACNA1C	0.00103
12	2788803		G	C	CACNA1C	0.00103
12	2797862	rs553500083	C	T	CACNA1C	0.00103
12	306573		C	T	SLC6A12	0.00103
12	308072	rs545897151	G	A	SLC6A12	0.00103
12	313823	rs769047126	C	T	SLC6A12	0.00103
12	32717190		G	A	FGD4	0.00103
12	32754252	rs201915829	C	T	FGD4	0.00103
12	32791655	rs750992696	A	C	FGD4	0.00103
12	34175650		T	A	ALG10	0.00103
12	3931106		T	C	PARP11	0.00103
12	40012714		A	G	ABCD2	0.00103
12	40013392	rs117275340	G	C	ABCD2	0.01437
12	40034763		G	C	C12orf40	0.00109
12	40041610		C	T	C12orf40	0.00104
12	48240530	rs763613049	A	G,T	VDR	0.00205
12	48272845	rs147496897	G	A	VDR	0.00103
12	48367924	rs745349011	C	T	COL2A1	0.00103
12	48367976	rs2070739	C	T	COL2A1	0.37474
12	48368041	rs138498898	G	A	COL2A1	0.00103
12	48369148		C	T	COL2A1	0.00103
12	48371797	rs201956851	C	T	COL2A1	0.00205
12	48371863	rs1361163432	C	G	COL2A1	0.00103
12	48372516		G	T	COL2A1	0.00103
12	48373335		A	C	COL2A1	0.00103
12	48376686		T	G	COL2A1	0.00103
12	49254832		C	A	RND1	0.00103
12	49258643	rs2270577	G	C	RND1	0.00103
12	50348079	rs755694590	G	A	AQP2	0.00103
12	51868230	rs752260703	G	A	SLC4A8	0.00103
12	51868871	rs1193109846	G	A	SLC4A8	0.00103
12	52078012		G	T	SCN8A	0.00103
12	52100452	rs761336234	C	T	SCN8A	0.00205
12	52115502		T	G	SCN8A	0.00103
12	52162998		T	C	SCN8A	0.00103
12	52200981	rs142069713	G	A	SCN8A	0.00103
12	527706		A	C	CCDC77	0.00103
12	53804813	rs558010545	G	A	SP1	0.00103
12	53818197	rs757117832	C	T	AMHR2	0.00103
12	542380	rs776349371	T	C	CCDC77	0.00103
12	54367116	rs746825359	A	G	HOTAIR	0.00103
12	549874	rs148233661	G	A	CCDC77	0.00103
12	550068	rs546264240	T	C	CCDC77	0.00205
12	550080	rs764367596	G	A	CCDC77	0.00103
12	550107	rs376546402	C	A	CCDC77	0.00103
12	551048		A	C	CCDC77	0.00103
12	56031054	rs147085036	A	G	OR10P1	0.01232
12	56031058	rs202201288	G	T	OR10P1	0.00308
12	56031132	rs536934845	G	A	OR10P1	0.00411
12	56031378	rs371380402	C	T	OR10P1	0.00103
12	56031394	rs771970961	C	T	OR10P1	0.00205
12	56480329		G	A	ERBB3	0.00103
12	56489540	rs200724560	C	T	ERBB3	0.00103
12	56494998	rs773123	A	T	ERBB3	0.00205
12	56495023	rs2271188	G	A	ERBB3	0.01129
12	5685084	rs766313424	G	T	ANO2	0.00103
12	5687592	rs372985872	C	T	ANO2	0.00103
12	5708685	rs763232836	G	C	ANO2	0.00103
12	5744419	rs755452999	A	C	ANO2	0.00103
12	57492293	rs200069633	G	A	STAT6	0.00821
12	57532356		C	T	LRP1	0.00103
12	57550592	rs769491680	G	A	LRP1	0.00205
12	57554860	rs775250463	C	T	LRP1	0.00103
12	57560824	rs137909502	C	T	LRP1	0.00103
12	57560829	rs1219313696	G	A	LRP1	0.00103
12	57569263	rs758338596	G	A	LRP1	0.00103
12	57569339	rs35890409	G	A	LRP1	0.00205
12	57578911	rs767319988	C	A	LRP1	0.00103
12	57579328	rs375776899	G	A	LRP1	0.00205
12	57579382	rs745489911	C	T	LRP1	0.00103
12	57579611		G	A	LRP1	0.00103
12	57587039	rs113379328	G	A	LRP1	0.00205
12	57588839	rs149415384	G	A	LRP1	0.00103
12	57589969	rs201465531	C	T	LRP1	0.00103
12	57591154	rs747113284	C	T	LRP1	0.00103
12	57592334	rs921227735	C	T	LRP1	0.00103
12	57594225		T	G	LRP1	0.00308
12	57598303	rs201541007	G	A	LRP1	0.00103
12	57602881	rs79435985	A	T	LRP1	0.01848
12	57605922	rs753180993	C	T	LRP1	0.00103
12	57606278		C	A	LRP1	0.00103
12	57858476	rs199685332	C	T	GLI1	0.00103
12	57859658	rs746017407	C	T	GLI1	0.00103
12	57860047	rs574196970	G	A	GLI1	0.00103
12	57860053	rs200444628	C	T	GLI1	0.00103
12	57864192	rs201845227	C	T	GLI1	0.00103
12	57864222	rs368138761	C	A	GLI1	0.00103
12	57865558	rs2229300	G	T	GLI1	0.02772
12	58158288	rs201819682	G	A	CYP27B1	0.00103
12	5848526	rs202175340	C	T	ANO2	0.00205
12	5853353	rs755725535	C	T	ANO2	0.00103
12	5916518	rs374607322	G	C	ANO2	0.00103
12	5936986		C	T	ANO2	0.00103
12	5939605	rs185666885	C	T	ANO2	0.00103
12	5963267		G	T	ANO2	0.00103
12	5963271	rs763491972	C	T	ANO2	0.00103
12	60165038	rs558522051	C	T	SLC16A7	0.00103
12	6030418	rs537935358	G	A	ANO2	0.00103
12	6030472	rs1386477501	T	C	ANO2	0.00103
12	65514241	rs144873880	C	G	WIF1	0.00821
12	66704225	rs75770066	A	G	HELB	0.00411
12	66704255		A	T	HELB	0.00103
12	66709059	rs780427434	C	G	HELB	0.00116
12	66712428	rs143522796	C	T	HELB	0.00226
12	66717828	rs1156884921	T	C	HELB	0.00104
12	66717977		T	C	HELB	0.00107
12	66724940	rs201102571	G	A	HELB	0.00103
12	66724979	rs139082430	C	T	HELB	0.00103
12	66725100	rs141338855	G	A	HELB	0.00513
12	66731794		C	T	HELB	0.00103
12	69119517	rs765915820	A	G	NUP107	0.0021
12	69203049		C	A	MDM2	0.00103
12	69233322	rs1476086953	A	G	MDM2	0.00103
12	6952854		C	A	GNB3	0.00103
12	6953084		G	A	GNB3	0.00103
12	6954864	rs5442	G	A	GNB3	0.00205
12	6954909	rs782090563	G	T	GNB3	0.00103
12	6954961		G	C	GNB3	0.00103
12	6973902		G	A	USP5	0.00103
12	69756598	rs1363296793	G	A	YEATS4	0.00103
12	6980442	rs61733180	G	A	SPSB2	0.04415
12	6981447		A	T	SPSB2	0.00103
12	70072635	rs540664819	G	A	BEST3	0.00103
12	70087660	rs774837432	C	T	BEST3	0.00103
12	70091452	rs1025016	A	G	BEST3	0.0154
12	71965349	rs186409843	C	T	LGR5	0.01753
12	71976241	rs145133989	C	T	LGR5	0.00103
12	71978383	rs139986089	A	G	LGR5	0.00103
12	72338113		T	C	TPH2	0.00103
12	72425419	rs147025898	G	A	TPH2	0.00103
12	77417812		T	G	E2F7	0.00924
12	77427654	rs763018438	G	A	E2F7	0.00103
12	77449702	rs200583330	C	T	E2F7	0.00103
12	79689996	rs1438972216	A	G	SYT1	0.00103
12	863027	rs560595238	C	T	WNK1	0.00308
12	90049648		T	G	ATP2B1	0.00103
12	9070341		G	C	PHC1	0.00103
12	9073600	rs372353919	G	A	PHC1	0.00103
12	9086488	rs143469762	C	T	PHC1	0.00103
12	9089458	rs1408245941	A	G	PHC1	0.00103
12	9225445		G	A	A2M	0.00103
12	9229390	rs200419261	T	C	A2M	0.00205
12	9232382		T	G	A2M	0.00205
12	9242502		A	G	A2M	0.00103
12	9243057		A	G	A2M	0.00103
12	9256905	rs1373034500	G	A	A2M	0.00103
12	9265054	rs773505902	G	A	A2M	0.00103
12	9266056	rs200420993	G	A	A2M	0.00411
12	96409441	rs201124482	G	A	LTA4H	0.00103
12	977036		A	C	WNK1	0.00103
12	977141	rs745567966	G	A	WNK1	0.00103
12	977152	rs760252086	G	T	WNK1	0.00103
12	978094		C	T	WNK1	0.00103
12	978254	rs771730773	C	G	WNK1	0.00103
12	995179	rs577485048	C	G	WNK1	0.00924
12	999638	rs17755373	C	T	WNK1	0.01848
13	101795434		T	A	NALCN	0.00103
13	102106235		A	C	ITGBL1	0.00103
13	102220050	rs62637618	G	C	ITGBL1	0.00103
13	102235583	rs754238647	G	C	ITGBL1	0.00104
13	102250551	rs544530646	A	G	ITGBL1	0.00205
13	103510736	rs56255799	C	T	ERCC5	0.02567
13	103513891	rs201777503	G	T	ERCC5	0.00103
13	103513951	rs4150313	A	G	ERCC5	0.02593
13	103514060	rs193097418	A	G	ERCC5	0.00211
13	103518620	rs201744259	G	C	ERCC5	0.00308
13	103518693	rs142438319	G	A	ERCC5	0.00103
13	103524747	rs121434570	G	A	ERCC5	0.00103
13	103525619	rs574826021	C	T	ERCC5	0.00107
13	103701788	rs145541774	G	A	SLC10A2	0.00103
13	103703607	rs1176111634	C	A	SLC10A2	0.00103
13	103703646		C	A	SLC10A2	0.00103
13	103718319	rs139804161	G	A	SLC10A2	0.00205
13	103718406	rs112657170	G	A	SLC10A2	0.00103
13	113760219	rs376168927	G	A	F7	0.00205
13	113765048	rs528396182	C	T	F7	0.00103
13	113771896	rs753266903	T	C	F7	0.00205
13	113772729	rs531916165	G	A	F7	0.00103
13	113772855	rs201991361	G	A	F7	0.00103
13	113772927	rs374305125	G	A	F7	0.00103
13	21557450	rs35368391	T	C	LATS2	0.00411
13	21557569	rs750816560	C	T	LATS2	0.00103
13	21557846	rs145120725	T	C	LATS2	0.00103
13	21562631		T	G	LATS2	0.00513
13	21562646		A	T	LATS2	0.02977
13	21563117	rs945250367	C	T	LATS2	0.00103
13	21619894	rs55842804	G	A	LATS2	0.00103
13	28589376		C	T	FLT3	0.00103
13	28609806	rs149057582	T	G	FLT3	0.00103
13	28893648	rs746258303	C	T	FLT1	0.00103
13	28913359	rs368873174	G	A	FLT1	0.00103
13	28913391		G	T	FLT1	0.00103
13	29005387		A	G	FLT1	0.00103
13	29007966	rs1201738240	T	C	FLT1	0.00103
13	31036677		T	C	HMGB1	0.00103
13	31338112		A	G	ALOX5AP	0.00103
13	33590580		T	*,G	KL	0.04661
13	33590828	rs532492897	G	A	KL	0.00103
13	33628138	rs9536314	T	G	KL	0.00513
13	33635753	rs773089416	C	T	KL	0.00103
13	33638031	rs751326476	C	T	KL	0.00103
13	35733762	rs572561474	C	T	NBEA	0.00103
13	35733795	rs372429433	T	C	NBEA	0.00103
13	35770049	rs769157960	C	T	NBEA	0.00103
13	36006473	rs200761216	C	T	NBEA	0.00112
13	36049826	rs1267720232	C	G	NBEA	0.00103
13	36158117		A	C	NBEA	0.00109
13	36180657	rs749004741	A	T	NBEA	0.00121
13	36180660	rs768542481	T	C	NBEA	0.00121
13	36202269	rs11538677	A	G	NBEA	0.00224
13	36202384	rs777733555	A	T	NBEA	0.00109
13	41134096	rs70961707	G	A	FOXO1	0.04928
13	41240219	rs1359323651	G	A	FOXO1	0.00103
13	42701669	rs181300382	A	G	DGKH	0.00719
13	42733405	rs752435548	G	T	DGKH	0.00683
13	42740705	rs149911208	A	G	DGKH	0.00229
13	42740746	rs769380353	C	T	DGKH	0.00114
13	42742682		C	G	DGKH	0.00103
13	42763196	rs566176942	G	A	DGKH	0.00103
13	42773989		A	C	DGKH	0.01967
13	42795477	rs373528675	C	T	DGKH	0.00103
13	42803263	rs17646069	T	C	DGKH	0.17288
13	43148444		G	C	TNFSF11	0.00103
13	48611934	rs186364861	G	A	NUDT15	0.01643
13	52511629	rs199821556	C	T	ATP7B	0.00103
13	52513290		T	C	ATP7B	0.00103
13	52515268	rs749085322	T	C	ATP7B	0.00103
13	52515303		T	C	ATP7B	0.00103
13	52515314	rs1330620114	C	A	ATP7B	0.00103
13	52516605		T	G	ATP7B	0.00103
13	52516618	rs541208827	C	T	ATP7B	0.00205
13	52520427	rs371840514	G	A	ATP7B	0.00103
13	52523857	rs367855110	A	C	ATP7B	0.00103
13	52523911	rs540935874	C	T	ATP7B	0.00103
13	52524252	rs121907994	G	A	ATP7B	0.00411
13	52524285		G	C	ATP7B	0.00103
13	52532469	rs28942074	C	A	ATP7B	0.00205
13	52548371		C	G	ATP7B	0.00103
13	52548410	rs768818151	C	T	ATP7B	0.00103
13	60384943	rs200684775	G	A	DIAPH3	0.00209
13	60453503	rs375091894	C	T	DIAPH3	0.00206
13	60453556		A	G	DIAPH3	0.00103
13	60453581	rs200291290	G	A	DIAPH3	0.01132
13	60544165		A	G	DIAPH3	0.00119
13	60545164	rs766301262	G	C	DIAPH3	0.00205
13	60557938	rs762394580	C	T	DIAPH3	0.00109
13	60565310	rs145827856	C	G	DIAPH3	0.00567
13	60566644	rs36084898	T	C	DIAPH3	0.05
13	60584783	rs201731537	C	G	DIAPH3	0.00103
13	80910939	rs752200065	C	T	SPRY2	0.00103
13	80911706	rs200366516	C	A	SPRY2	0.00103
13	95724031	rs201038632	G	C	ABCC4	0.00616
13	95735496		G	C	ABCC4	0.00103
13	95735502	rs45477596	C	T	ABCC4	0.00924
13	95768241	rs199702034	G	A	ABCC4	0.00103
13	95839040	rs11568668	C	T	ABCC4	0.00205
13	95863008	rs11568658	C	A	ABCC4	0.1499
13	95899239	rs149058757	G	A	ABCC4	0.00103
13	95899303	rs11568689	G	C	ABCC4	0.00821
13	96506585	rs140498019	G	A	UGGT2	0.00207
13	96506707	rs559674459	T	A	UGGT2	0.00106
13	96508527	rs544038565	C	T	UGGT2	0.00118
13	96508579	rs199990074	T	C	UGGT2	0.00121
13	96529605	rs1260095343	A	G	UGGT2	0.00103
13	96543162	rs1382105511	A	G	UGGT2	0.00343
13	96577986	rs773286884	T	C	UGGT2	0.00112
13	96665605		C	T	UGGT2	0.00123
13	96705428		G	C	UGGT2	0.00103
13	99337091		A	G	SLC15A1	0.00103
13	99337130	rs367765684	C	T	SLC15A1	0.00205
13	99338537	rs538328984	C	T	SLC15A1	0.00103
13	99356584	rs2274827	G	A	SLC15A1	0.02669
13	99360942	rs1782674	C	T	SLC15A1	0.00103
13	99361997		T	C	SLC15A1	0.00103
13	99368172	rs761207197	G	A	SLC15A1	0.00205
13	99374089	rs774325695	G	A	SLC15A1	0.00103
14	104158736	rs77481241	G	T	KLC1	0.01643
14	104165739		T	C	KLC1	0.00103
14	104165739		T	C	XRCC3	0.00103
14	104173417	rs577087507	G	A	XRCC3	0.00103
14	104174859		C	G	XRCC3	0.00103
14	104174927	rs569323871	G	A	XRCC3	0.00205
14	23596391		G	A	SLC7A8	0.00103
14	23598869	rs763323196	C	T	SLC7A8	0.00103
14	23608638	rs756297516	C	T	SLC7A8	0.00103
14	23634587	rs540081628	C	T	SLC7A8	0.00103
14	23635612	rs917707930	C	T	SLC7A8	0.00103
14	23816386	rs200721060	G	A	SLC22A17	0.00205
14	23816759	rs753691522	C	T	SLC22A17	0.00205
14	23816771	rs186221654	T	C	SLC22A17	0.00411
14	23816791		C	G	SLC22A17	0.00103
14	23817832		C	T	SLC22A17	0.00103
14	32030649	rs765747555	G	C	NUBPL	0.00205
14	32068502	rs1361618976	C	T	NUBPL	0.00113
14	32068571	rs745333245	C	T	NUBPL	0.00118
14	32142745		A	G	NUBPL	0.00106
14	32257075	rs543089711	A	G	NUBPL	0.00105
14	32319374		G	T	NUBPL	0.00103
14	34243591	rs779340922	G	A	NPAS3	0.00103
14	34243604		C	G	NPAS3	0.00103
14	34247748	rs1324942378	G	A	NPAS3	0.00103
14	34269096	rs775805879	G	C	NPAS3	0.00103
14	34270054		C	A	NPAS3	0.00103
14	35546399	rs748629588	G	A	FAM177A1	0.00103
14	35592915		T	C	PRORP	0.00103
14	35593392	rs754952865	A	G	PRORP	0.00104
14	35739657	rs150818048	A	C	PRORP	0.00103
14	35871233	rs753419932	G	A	NFKBIA	0.00103
14	47343256		G	A	MDGA2	0.00129
14	47530593		G	T	MDGA2	0.00105
14	51372238	rs34313873	T	A	PYGL	0.01129
14	51382586	rs369207678	C	T	PYGL	0.00103
14	51382622	rs765731108	C	T	PYGL	0.00103
14	51382689		C	A	PYGL	0.00103
14	51383784	rs759276092	A	G	PYGL	0.00103
14	53513535	rs141960546	T	C	DDHD1	0.00516
14	53570527	rs765039754	T	G	DDHD1	0.00103
14	53619500	rs117525276	C	G	DDHD1	0.1386
14	53619521	rs753792645	G	C	DDHD1	0.00103
14	53619543		T	A	DDHD1	0.00103
14	58796807	rs748227130	A	G	ARID4A	0.00105
14	58813201	rs779291787	A	T	ARID4A	0.00103
14	58814423	rs140982706	C	G	ARID4A	0.00525
14	58817807		C	A	ARID4A	0.00105
14	58831268	rs759272759	C	A	ARID4A	0.00106
14	58831470	rs78751371	A	T	ARID4A	0.00104
14	58838661		C	T	ARID4A	0.00103
14	58838690		G	A	ARID4A	0.00103
14	62203623	rs142179458	G	A	HIF1A	0.00823
14	62207762	rs550757094	A	G	HIF1A	0.00205
14	62207831		G	T	HIF1A	0.00103
14	64408676		G	C	SYNE2	0.00106
14	64416544		T	C	SYNE2	0.00103
14	64416652		C	A	SYNE2	0.00103
14	64421533	rs118004985	C	G	SYNE2	0.00205
14	64447839		T	G	SYNE2	0.00104
14	64457148	rs186652746	C	G	SYNE2	0.00116
14	64465012	rs772380121	G	A	SYNE2	0.00103
14	64483247	rs199704293	C	A	SYNE2	0.00119
14	64484470	rs199668814	T	C	SYNE2	0.00111
14	64486729	rs367612349	A	G	SYNE2	0.00103
14	64489478	rs76634907	A	G	SYNE2	0.00821
14	64494371		G	A	SYNE2	0.00104
14	64519709	rs34843668	A	T	SYNE2	0.03919
14	64519861	rs200742016	C	T	SYNE2	0.00103
14	64545307	rs794727765	G	C	SYNE2	0.00103
14	64556292		G	C	SYNE2	0.00105
14	64557696	rs563332131	G	A	SYNE2	0.00103
14	64606790	rs780875684	T	G	SYNE2	0.00205
14	64608066	rs149790950	C	T	SYNE2	0.00104
14	64625398		A	T	SYNE2	0.00103
14	64635674	rs201850995	C	T	SYNE2	0.00205
14	64679704	rs144633663	G	A	SYNE2	0.00103
14	64701856		A	G	ESR2	0.00103
14	64724018	rs573246090	T	G	ESR2	0.00103
14	64727167		C	T	ESR2	0.00103
14	64727218	rs747372616	A	C	ESR2	0.00103
14	64892828		G	A	MTHFD1	0.00103
14	64892867	rs772924041	C	T	MTHFD1	0.00103
14	64892901	rs148302050	T	C	MTHFD1	0.00103
14	64909080		C	T	MTHFD1	0.00103
14	64914939	rs765489316	T	A	MTHFD1	0.00103
14	65381163	rs183437478	G	A	CHURC1	0.00308
14	65390812		A	G	CHURC1	0.00109
14	65406474		A	G	CHURC1	0.00821
14	65406475		C	T	CHURC1	0.00821
14	70245193	rs2296651	G	A	SLC10A1	0.01951
14	70246047	rs202213974	C	T	SLC10A1	0.00205
14	73407009	rs139409447	C	T	DCAF4	0.00411
14	73412626	rs141191522	A	C	DCAF4	0.00103
14	73422259	rs3815460	C	G	DCAF4	0.17248
14	73423134	rs776853264	A	C	DCAF4	0.00205
14	73425328	rs147302871	G	A	DCAF4	0.00103
14	73712799	rs565299826	C	T	PAPLN	0.00103
14	73718512	rs773031338	C	T	PAPLN	0.00103
14	73718795	rs139093180	G	A	PAPLN	0.00103
14	73719368	rs750121273	C	G	PAPLN	0.00103
14	73719407	rs76804017	G	A	PAPLN	0.00924
14	73719455	rs17126331	A	C	PAPLN	0.04209
14	73720604	rs146030488	C	A	PAPLN	0.00103
14	73720634	rs777299418	C	T	PAPLN	0.00103
14	73721382		G	C	PAPLN	0.00103
14	73726190	rs770481843	G	T	PAPLN	0.00205
14	73727963	rs145250622	G	A	PAPLN	0.00103
14	73729069	rs148072678	C	T	PAPLN	0.01027
14	73729152	rs760044845	C	A	PAPLN	0.00308
14	73733285	rs61745771	G	A	PAPLN	0.00308
14	73735366	rs4903104	C	T	PAPLN	0.14887
14	73735374	rs1246824407	G	A	PAPLN	0.00308
14	73739244	rs771461575	G	T	PAPLN	0.00103
14	73964964	rs59042606	C	T	HEATR4	0.00103
14	73978772	rs145046095	A	C	HEATR4	0.00411
14	73980744	rs142566881	A	G	HEATR4	0.00205
14	73989784		A	G	HEATR4	0.00205
14	74008209		T	G	HEATR4	0.01812
14	77746368		T	C	POMT2	0.00103
14	77746769	rs142445941	G	A	POMT2	0.00103
14	77750203		G	C	POMT2	0.00103
14	77793237	rs7972	G	A	GSTZ1	0.00103
14	77797496	rs373514679	C	A	GSTZ1	0.00205
14	78288779	rs375498715	C	T	ADCK1	0.00103
14	78325457		C	G	ADCK1	0.00103
14	78397930	rs144926474	C	T	ADCK1	0.00103
14	80669068		G	C	DIO2	0.00103
14	90446931	rs749517155	A	G	TDP1	0.00103
14	92920412	rs191115960	A	G	SLC24A4	0.00719
14	94780768	rs146744332	G	A	SERPINA6	0.01129
14	95053857	rs766815076	A	T	SERPINA5	0.00103
14	95081049	rs775322306	G	C	SERPINA3	0.00103
14	95085651	rs139055497	C	T	SERPINA3	0.00205
14	95085780	rs141970001	C	T	SERPINA3	0.00205
14	95088683	rs142398813	T	C	SERPINA3	0.00924
14	95662927	rs368084234	G	C	CLMN	0.00103
14	95669962	rs529950009	G	C	CLMN	0.00205
14	95670424	rs201300248	G	A	CLMN	0.00103
14	95670754		A	G	CLMN	0.00103
14	95675807	rs763715164	C	T	CLMN	0.00103
14	95677083	rs749922424	C	T	CLMN	0.00308
14	95677175	rs201691140	C	T	CLMN	0.00103
14	95688051	rs762478958	G	C	CLMN	0.00205
14	95786084	rs201470524	C	G	CLMN	0.00205
14	95884171	rs770618182	G	A	SYNE3	0.00103
14	95899650	rs199512224	G	A	SYNE3	0.00103
14	95899670	rs767202552	G	A	SYNE3	0.00103
14	95905967	rs535878871	A	G	SYNE3	0.00411
14	95921737	rs774157635	C	T	SYNE3	0.00103
14	95921914	rs201816324	G	A	SYNE3	0.00103
14	95942017	rs776529744	C	T	SYNE3	0.00103
14	96178577	rs752623073	G	A	TCL1A	0.00103
14	96706934	rs201448595	C	T	BDKRB2	0.00103
14	96707419	rs770296029	C	T	BDKRB2	0.00103
14	96730267	rs778542638	A	C	BDKRB1	0.00103
14	96730692	rs146837856	A	T	BDKRB1	0.00616
14	96730843	rs1313560228	T	C	BDKRB1	0.00103
14	96730897	rs770984603	G	A	BDKRB1	0.00103
14	99976593	rs867004709	A	C	CCNK	0.08522
14	99976598		G	C	CCNK	0.00205
15	25926057	rs575678879	T	C	ATP10A	0.00103
15	25926198	rs2076742	C	G	ATP10A	0.2002
15	25932879	rs1484481507	T	C	ATP10A	0.00103
15	25940104	rs149836704	C	T	ATP10A	0.00103
15	25953198	rs17555920	C	T	ATP10A	0.12423
15	25959286	rs749590729	T	C	ATP10A	0.00103
15	25961884		C	A	ATP10A	0.00103
15	25969049	rs77977805	T	C	ATP10A	0.01471
15	25971136	rs76854611	A	G	ATP10A	0.00308
15	25981213	rs114003800	G	A	ATP10A	0.00719
15	26107840	rs542839934	C	A	ATP10A	0.00103
15	27573977	rs566270713	G	C	GABRG3	0.00103
15	27725918	rs201602655	G	A	GABRG3	0.00103
15	29996368	rs45460497	G	A	TJP1	0.00103
15	29997771	rs1176030806	G	A	TJP1	0.00103
15	30008931		A	C	TJP1	0.00103
15	30008975	rs546750310	G	A	TJP1	0.00205
15	30008977	rs2291166	T	G	TJP1	0.03799
15	30053460	rs755158719	C	G	TJP1	0.00308
15	30058705	rs148793257	C	A	TJP1	0.00103
15	32446127	rs764499691	G	A	CHRNA7	0.05236
15	32450712	rs142728508	A	G	CHRNA7	0.06673
15	32460328	rs767061174	A	G	CHRNA7	0.00103
15	32460492	rs1472535599	C	T	CHRNA7	0.00103
15	32460616	rs2229956	C	T	CHRNA7	0.00774
15	33822839	rs190644051	T	C	RYR3	0.00103
15	33831628	rs770203359	C	T	RYR3	0.00103
15	33855138	rs2304380	T	C	RYR3	0.06263
15	33916222		C	A	RYR3	0.00103
15	33922208	rs191573523	A	C	RYR3	0.00205
15	33923458		C	T	RYR3	0.00103
15	33925277	rs776838643	A	C	RYR3	0.00103
15	33926872	rs369597197	G	A	RYR3	0.00103
15	33926911	rs1055714170	T	C	RYR3	0.00103
15	33944986	rs367755953	C	T	RYR3	0.00103
15	33954980	rs767689632	T	C	RYR3	0.00103
15	33988497	rs751678825	G	A	RYR3	0.00205
15	33988554	rs370551971	C	T	RYR3	0.00103
15	33988683	rs116926961,rs116926961	A	C,G	RYR3	0.01027
15	33991980		A	G	RYR3	0.00103
15	34014981	rs763545124	G	A	RYR3	0.00103
15	34030696		C	T	RYR3	0.00103
15	34047313	rs767324617	T	A	RYR3	0.00103
15	34093057	rs764702884	A	G	RYR3	0.00103
15	34105732	rs192619532	G	A	RYR3	0.00103
15	34129911	rs765688139	G	C	RYR3	0.00103
15	34130021		C	T	RYR3	0.00103
15	34130137	rs182054475	C	T	RYR3	0.00205
15	34140522		G	C	RYR3	0.00103
15	34157399	rs765872802	G	A	RYR3	0.00205
15	39910052	rs16969386	C	G	FSIP1	0.3501
15	39910404	rs12908846	G	A	FSIP1	0.34805
15	40031873		T	C	FSIP1	0.00123
15	40056066	rs778175994	G	A	FSIP1	0.00107
15	40068671		T	C	FSIP1	0.00103
15	40241465		A	G	EIF2AK4	0.00205
15	40246109	rs374646929	G	A	EIF2AK4	0.00103
15	40247854		G	C	EIF2AK4	0.00104
15	40260028		C	G	EIF2AK4	0.00103
15	40268987	rs554932117	A	G	EIF2AK4	0.00103
15	40293376		A	G	EIF2AK4	0.00103
15	40301827	rs374672286	A	G	EIF2AK4	0.00215
15	40308859	rs35602605	G	T	EIF2AK4	0.01027
15	40309363	rs151088578	T	G	EIF2AK4	0.00205
15	40750814	rs757413982	C	T	BAHD1	0.00411
15	40751243	rs755543870	C	T	BAHD1	0.00103
15	40751652	rs371542749	G	A	BAHD1	0.00103
15	40751987	rs199500209	G	A	BAHD1	0.00308
15	40754186		T	A	BAHD1	0.02464
15	40754389	rs546204624	A	C	BAHD1	0.00103
15	40754472		T	G	BAHD1	0.00103
15	40994068	rs571295174	G	A	RAD51	0.00308
15	45555268	rs758722101	C	T	SLC28A2	0.00308
15	45556120	rs2271437	T	G	SLC28A2	0.04415
15	45556878	rs777050600	G	A	SLC28A2	0.00103
15	45559879	rs1023690485	C	G	SLC28A2	0.00103
15	45559931	rs777270423	T	C	SLC28A2	0.00103
15	45559959		G	T	SLC28A2	0.00103
15	50534546	rs760372380	T	A	HDC	0.00103
15	50534740	rs747503110	A	G	HDC	0.00103
15	50544929		G	A	HDC	0.00103
15	50555602		T	C	HDC	0.00103
15	51507355		C	T	CYP19A1	0.00103
15	51514699	rs201842322	G	A	CYP19A1	0.00103
15	51534995	rs2236722	A	G	CYP19A1	0.01437
15	51535087	rs144803182	G	A	CYP19A1	0.00103
15	55497812	rs144946000	G	A	RAB27A	0.00205
15	55520896	rs773233108	G	A	RAB27A	0.00103
15	55626106	rs758196959	G	A	PIGB	0.00103
15	56122152		T	G	NEDD4	0.00308
15	56125289	rs754382041	A	G	NEDD4	0.00104
15	56132692		T	C	NEDD4	0.00114
15	56144731	rs553753641	G	A	NEDD4	0.00308
15	56161829	rs759843153	G	A	NEDD4	0.00116
15	56207594	rs200370285	C	T	NEDD4	0.00104
15	56208186	rs761098352	T	A	NEDD4	0.00103
15	56208197	rs754182996	G	A	NEDD4	0.00103
15	56208245	rs774779717	C	T	NEDD4	0.00103
15	56208463	rs113176671	A	C	NEDD4	0.00103
15	56208911	rs764424614	C	T	NEDD4	0.00103
15	56208933	rs1912403	T	C	NEDD4	0.00513
15	56209001	rs150752813	G	C	NEDD4	0.00103
15	56209025	rs186893284	G	A	NEDD4	0.00616
15	58256141	rs779670359	C	T	ALDH1A2	0.00103
15	58306448	rs34266719	T	C	ALDH1A2	0.00411
15	58476204	rs143394617	T	C	AQP9	0.01745
15	58834027	rs182603751	C	T	LIPC	0.00103
15	58834143	rs201563586	G	A	LIPC	0.00103
15	58834808	rs753168442	G	A	LIPC	0.00103
15	58837969	rs1447046455	G	C	LIPC	0.00103
15	58840706	rs149195239	G	T	LIPC	0.00103
15	58840768		A	C	LIPC	0.00205
15	58855849	rs373806357	T	C	LIPC	0.00205
15	58857419	rs1268235426	T	C	LIPC	0.00103
15	58860979	rs375455752	G	A	LIPC	0.00103
15	60850461	rs754819116	A	G	RORA	0.00103
15	63631129		T	G	CA12	0.00103
15	75012894	rs28399430	G	C	CYP1A1	0.01129
15	75014988		G	C	CYP1A1	0.00103
15	75015161	rs45528935	C	T	CYP1A1	0.00103
15	75015162	rs2229150	G	T,A	CYP1A1	0.00205
15	75015305	rs4646422	C	T	CYP1A1	0.22279
15	75042142	rs56160784	C	G	CYP1A2	0.00103
15	75042498		C	G	CYP1A2	0.00103
15	75042776	rs201537008	G	A	CYP1A2	0.00411
15	75131672	rs1038886442	C	A	ULK3	0.00205
15	75132920	rs759102107	G	C	ULK3	0.00103
15	75641398	rs768187848,rs768187848	C	A,T	NEIL1	0.00308
15	75641449	rs187873972	C	A	NEIL1	0.00719
15	75641473		T	G	NEIL1	0.00103
15	75646094	rs140982397	G	A	NEIL1	0.01437
15	75969386		A	T	CSPG4	0.00103
15	75969389	rs751871470	G	A	CSPG4	0.00205
15	75969456	rs540043362	C	T	CSPG4	0.00103
15	75970136	rs755729234	G	A	CSPG4	0.00103
15	75977733	rs772682347	C	T	CSPG4	0.00103
15	75979763	rs368042724	C	G	CSPG4	0.00103
15	75980021	rs777064724	C	T	CSPG4	0.00103
15	75980260	rs531178999	G	A	CSPG4	0.00205
15	75980291	rs143390591	T	C	CSPG4	0.02259
15	75981355	rs80089490	G	A	CSPG4	0.00103
15	75981485	rs142870917	G	A	CSPG4	0.00205
15	75981956		C	G	CSPG4	0.00205
15	75982072	rs77681934	G	A	CSPG4	0.00513
15	75982085	rs79463888	C	T	CSPG4	0.00103
15	75982271	rs141212136	C	T	CSPG4	0.00205
15	75982324	rs572011765	T	C	CSPG4	0.00616
15	75982492	rs76827801	G	A	CSPG4	0.00103
15	75982513	rs75059368	A	G	CSPG4	0.00308
15	75982581	rs76037675	G	C	CSPG4	0.00205
15	75982670	rs138907286	G	A	CSPG4	0.00103
15	75985469	rs112660485	A	C	CSPG4	0.00205
15	78805474	rs530668063	C	A	HYKK	0.00103
15	78805519	rs750698703	T	C	HYKK	0.00103
15	78880743	rs902937153	C	T	CHRNA5	0.00103
15	78882331	rs201487053	A	G	CHRNA5	0.00513
15	78882518	rs201483179	T	A	CHRNA5	0.00205
15	78882752	rs762980943	G	A	CHRNA5	0.00103
15	78893969	rs201264849	G	A	CHRNA3	0.00103
15	78894182	rs200528785	C	T	CHRNA3	0.00103
15	78894341	rs71581738	A	G	CHRNA3	0.00616
15	78911147	rs776084113	C	T	CHRNA3	0.00103
15	78917593	rs767874808	C	T	CHRNB4	0.00103
15	78917612		C	G	CHRNB4	0.00103
15	78921404	rs770241594	G	A	CHRNB4	0.00308
15	78921670		G	A	CHRNB4	0.00103
[truncated: 3,724 more rows]

## Sheet: 85 variants (VAF>10%)
CHROM	POS	ID	REF	ALT	GENE	VAF	1000g_AMR_AF	1000g_EAS_AF	1000g_SAS_AF	1000g_AFR_AF	1000g_EUR_AF	1000g_ALL_AF	gnomAD_genome_AF	gnomAD_genome_AF_AFR	gnomAD_genome_AF_AMR	gnomAD_genome_AF_ASJ	gnomAD_genome_AF_EAS	gnomAD_genome_AF_FIN	gnomAD_genome_AF_NFE	gnomAD_genome_AF_OTH	gnomAD_genome_AF_POPMAX	1KG3.ALL_Pval	1KG3.ALL_qval	1KG3.EAS_Pval	1KG3.EAS_qval	gnomAD_ALL_Pval	gnomAD_ALL_qval	gnomAD_EAS_Pval	gnomAD_EAS_qval
1	226019633	rs1051740	T	C	EPHX1	0.40144	0.3199	0.4821	0.3773	0.1407	0.3042	0.3133	0.2785	0.1878	0.3502	0.2759	0.4606	0.2997	0.3012	0.3026	0.4606	8.2163e-08	1.25485e-07	0.000298659	0.00156796	4.73475e-17	6.51998e-17	0.00355062	0.0119301
1	26673076	rs11247924	G	A	CRYBG2	0.21561	0.1931	0.1458	0.2311	0.1505	0.1918	0.1795	0.1902	0.1437	0.1781	0.2	0.175	0.1947	0.217	0.1989	0.217	0.00799877	0.0103369	5.32329e-05	0.00037263	0.0473835	0.0530695	0.0113579	0.0324144
1	201009182	rs12139527	A	G	CACNA1S	0.10472	0.1023	0.1091	0.0613	0.6059	0.1054	0.2292	0.2448	0.5472	0.1028	0.1276	0.1276	0.1283	0.1282	0.1627	0.5472	2.2288e-18	5.05998e-18	0.751125	0.920694	7.16512e-24	1.05591e-23	0.0839545	0.172004
1	11856378	rs1801133	G	A	MTHFR	0.62731	0.4741	0.2956	0.1186	0.09	0.3648	0.2454	0.2573	0.1107	0.4693	0.4621	0.2884	0.2319	0.326	0.2782	0.4693	1.87136e-123	3.92994e-122	1.17724e-49	9.88882e-48	2.99214e-145	1.04723e-144	2.48557e-63	2.08788e-61
1	209791929	rs2076222	G	T	LAMB3	0.25565	0.0764	0.2669	0.1022	0.0023	0.0209	0.0891	0.0331	0.0092911	0.0743	0.010345	0.2924	0.0094937	0.0239	0.0322	0.2924	7.4775e-50	3.92569e-49	0.569854	0.784038	2.17871e-268	2.03345e-267	0.0446269	0.110232
1	111861974	rs2275254	T	C	CHIA	0.26283	0.3098	0.38	0.6145	0.3154	0.5954	0.4423	0.4883	0.3475	0.3455	0.6172	0.3391	0.5502	0.5713	0.5314	0.5713	2.291e-25	6.01387e-25	2.44193e-08	4.10244e-07	9.65929e-44	1.88693e-43	5.40739e-05	0.000349401
1	47282772	rs2297809	C	T	CYP4B1	0.21663	0.1859	0.254	0.1135	0.1256	0.1302	0.1583	0.1513	0.1382	0.1863	0.1034	0.2387	0.1385	0.1529	0.1369	0.2387	8.44743e-06	1.20268e-05	0.0502249	0.139841	2.54602e-08	3.29024e-08	0.199613	0.342193
1	111857208	rs3818822	G	A	CHIA	0.10164	0.0807	0.0933	0.1472	0.1936	0.0984	0.1296	0.1204	0.1673	0.0684	0.0724	0.1	0.0783	0.1112	0.093	0.1673	0.015824	0.0201397	0.528852	0.784038	0.0757547	0.0826415	0.893632	0.938314
2	21252534	rs13306194	G	A	APOB	0.13244	0	0.128	0.0041	0.0015	0.002	0.0274	0.0087904	0.00091827	0	0	0.1378	0.0054692	0.0018799	0.0045956	0.1378	5.20464e-48	2.5717e-47	0.767625	0.92115	3.03296e-256	1.95978e-255	0.700683	0.784765
2	168099775	rs16853305	C	G	XIRP2	0.16838	0.1628	0.1855	0.2372	0.3828	0.1262	0.2326	0.185	0.3443	0.154	0.1172	0.1448	0.1413	0.1146	0.151	0.3443	1.01734e-05	1.42428e-05	0.317709	0.513222	0.188712	0.203228	0.10966	0.21932
2	160289579	rs3732287	G	A	BAZ2B	0.15708	0.0029	0.1339	0.0276	0	0.0189	0.0365	0.018087	0.0024094	0.004717	0.0414	0.1545	0.0233	0.011993	0.0221	0.1545	1.56206e-50	8.74754e-50	0.143633	0.294272	2.53641e-184	1.06529e-183	0.860691	0.915165
2	170003432	rs4667591	T	G	LRP2	0.39014	0.7277	0.4901	0.8119	0.146	0.7932	0.5559	0.6086	0.2227	0.7837	0.8241	0.4582	0.7386	0.7913	0.7099	0.7913	2.47183e-21	5.93239e-21	7.47213e-06	7.84574e-05	7.73821e-43	1.47729e-42	0.000778159	0.00311264
2	21231524	rs676210	G	A	APOB	0.74538	0.2493	0.7192	0.5654	0.1241	0.2177	0.3662	0.2337	0.1466	0.2187	0.1483	0.7304	0.2552	0.2278	0.2693	0.7304	3.78375e-106	5.29718e-105	0.189062	0.360936	1.40061e-289	1.68072e-288	0.404741	0.561921
2	21250914	rs679899	G	A	APOB	0.85524	0.3919	0.8641	0.6513	0.1301	0.4742	0.485	0.4194	0.1695	0.3903	0.3586	0.8453	0.5504	0.484	0.5148	0.8453	4.99862e-100	4.66536e-99	0.570518	0.784038	5.73547e-161	2.18992e-160	0.497378	0.623578
3	113098217	rs58988763	G	A	CFAP44	0.10408	0.0159	0.1062	0.0675	0.0023	0.0398	0.0453	0.0302	0.0072447	0.017772	0.0655	0.0862	0.0474	0.0332	0.0379	0.0862	4.10879e-13	7.50301e-13	0.88175	1	3.87811e-36	6.78669e-36	0.137841	0.244432
4	123814308	rs1048201	C	T	FGF2	0.43121	0.1499	0.4554	0.3569	0.0416	0.1779	0.2288	0.1559	0.0587	0.1486	0.1724	0.4826	0.1896	0.1687	0.1777	0.4826	1.79898e-39	6.57019e-39	0.279373	0.475464	1.50285e-115	4.5084e-115	0.0115766	0.0324144
4	129043204	rs12508837	C	G	LARP1B	0.37898	0.696	0.5288	0.7556	0.3941	0.6759	0.5903	0.5813	0.4552	0.6974	0.6736	0.5064	0.6123	0.6424	0.6167	0.6974	4.76892e-33	1.54073e-32	3.2236e-11	9.02608e-10	3.50691e-35	6.01185e-35	5.83672e-10	6.12856e-09
4	6302889	rs1801208	G	A	WFS1	0.11191	0.0778	0.0794	0.0726	0.0333	0.0527	0.0603	0.0519	0.0346	0.0579	0.0347	0.0931	0.0757	0.0512	0.0653	0.0931	5.6871e-09	9.01352e-09	0.0136575	0.04576	2.98849e-16	4.04892e-16	0.124687	0.243575
4	15704874	rs2302468	G	C	BST1	0.20534	0.0389	0.2103	0.1084	0.0212	0.008	0.0761	0.0251	0.019022	0.0507	0	0.2304	0.0326	0.0055267	0.019373	0.2304	1.16568e-35	3.91668e-35	0.784799	0.928495	1.62034e-227	8.50658e-227	0.139675	0.244432
4	9922130	rs3733591	C	T	SLC2A9	0.65503	0.2075	0.6845	0.4039	0.0393	0.1909	0.2941	0.1879	0.0692	0.2382	0.131	0.6437	0.2286	0.1951	0.2339	0.6437	3.7549e-103	4.50588e-102	0.162707	0.317847	4.35664e-280	4.57443e-279	0.561147	0.68072
4	2906707	rs4961	G	T	ADD1	0.53593	0.1744	0.4524	0.2004	0.0492	0.2048	0.2085	0.1699	0.079	0.2033	0.1552	0.4651	0.1879	0.1863	0.1639	0.4651	2.09604e-100	2.2008e-99	0.000199587	0.00111769	9.72213e-188	4.29819e-187	0.000533193	0.00223941
5	89979750	rs16868972	G	T	ADGRV1	0.34086	0.1945	0.4335	0.2393	0.4599	0.1561	0.3137	0.2394	0.4384	0.1568	0.2483	0.4154	0.1766	0.1337	0.1624	0.4384	0.0958183	0.118364	2.31038e-05	0.000215635	3.43234e-13	4.50495e-13	0.000183101	0.00096128
5	7891506	rs16879334	C	G	MTRR	0.14124	0.098	0.1696	0.0307	0.0182	0.0298	0.0645	0.0471	0.013213	0.1402	0.0207	0.2025	0.0675	0.0416	0.0476	0.2025	2.24464e-16	4.83461e-16	0.0815409	0.201454	4.68973e-40	8.56385e-40	9.61598e-05	0.000576959
5	7870973	rs1801394	A	G	MTRR	0.25359	0.281	0.2629	0.5245	0.2458	0.5229	0.3642	0.4622	0.2808	0.2801	0.4655	0.2805	0.5647	0.5651	0.5277	0.5651	3.14287e-11	5.50002e-11	0.636176	0.834981	6.38691e-38	1.14149e-37	0.138132	0.244432
5	7889304	rs2287780	C	T	MTRR	0.14066	0.0994	0.1696	0.0307	0.0303	0.0298	0.0679	0.0517	0.0242	0.1415	0.0207	0.2044	0.0694	0.0433	0.0525	0.2044	1.71325e-14	3.27075e-14	0.0749597	0.190807	1.56786e-33	2.634e-33	4.9009e-05	0.000343063
6	31324599	rs1050538	T	G	HLA-B	0.34497	0.1037	0.3363	0.2147	0.056	0.1103	0.1609	0.1234	0.0829	0.0709	0.0444	0.3358	0.1644	0.1191	0.137	0.3358	8.94769e-41	3.41639e-40	0.684229	0.870837	5.25541e-91	1.2613e-90	0.635469	0.731225
6	32552017	rs1059582	G	C	HLA-DRB1	0.11088							0.0885	0.1131	0.0742	0.1398	0.1203	0.0472	0.0852	0.069	0.1203					0.0165398	0.019032	0.492041	0.623578
6	31111148	rs116969494	T	A	CCHCR1	0.11191	0.0476	0.1042	0.0429	0	0	0.0359	0.0056699	0.00045903	0.011792	0.0034483	0.0937	0.0025907	0.0001945	0.004604	0.0937	4.65599e-24	1.1503e-23	0.578695	0.784038	7.87394e-266	6.0128e-265	0.138739	0.244432
6	31324057	rs12697943	C	A	HLA-B	0.13347							0.0237	0.0079196	0.012077	0.014706	0.0872	0.0308	0.0249	0.0299	0.0872					5.54245e-96	1.36931e-95	0.000241599	0.00112746
6	31111174	rs130074	C	A	CCHCR1	0.16427	0.0245	0.1825	0.0491	0.1513	0.0388	0.0974	0.0669	0.1379	0.0283	0.031	0.1809	0.0461	0.0244	0.046	0.1809	8.2491e-10	1.35868e-09	0.283014	0.475464	8.24514e-32	1.33191e-31	0.284629	0.459785
6	32489844	rs140580884	C	T	HLA-DRB5	0.18121							0.0831	0.0394	0.1607	0.0862	0.1104	0.0967	0.0963	0.0745	0.1607					1.4936e-22	2.16314e-22	0.000109441	0.00061287
6	160557643	rs2282143	C	T	SLC22A1	0.13655	0.0187	0.126	0.0838	0.0764	0.0089	0.0663	0.0353	0.066	0.0307	0	0.1234	0.0077676	0.017304	0.019337	0.1234	6.7433e-14	1.25875e-13	0.486388	0.742847	4.30165e-59	9.76591e-59	0.335849	0.503774
6	160952838	rs3124784	G	A	LPA	0.14784	0.1398	0.1081	0.1973	0.2421	0.2942	0.2027	0.2558	0.2209	0.1509	0.2951	0.1227	0.3072	0.2797	0.2937	0.2797	7.446e-05	0.000100881	0.008086	0.0318564	2.18154e-14	2.90872e-14	0.0701531	0.151099
6	31324489	rs3180380,rs3180380	C	G,A	HLA-B	0.24025	0.1657	0.1567	0.3395	0.3056	0.1889	0.2394	0.0695,0.1726	0.0369,0.1462	0.0413,0.1122	0.0448,0.1269	0.0514,0.1897	0.1037,0.1188	0.0755,0.1971	0.0738,0.171	0.0755,0.1971	0.955744	1	3.07703e-06	3.69244e-05	0.894173	0.904946	0.962111	0.98838
6	31111125	rs73397100	G	A	CCHCR1	0.11191	0.049	0.1042	0.0542	0.0272	0.001	0.0457	0.014015	0.0291	0.012972	0.0068965	0.0937	0.0025922	0.00058351	0.0082873	0.0937	2.71898e-16	5.70986e-16	0.578695	0.784038	4.25645e-120	1.32424e-119	0.138739	0.244432
6	121638666	rs75747353	G	A	TBC1D32	0.12646	0.1196	0.124	0.0092	0.034	0.0109	0.0545	0.0295	0.0357	0.138	0.0207	0.1005	0.0265	0.013756	0.0295	0.138	3.17925e-15	6.51359e-15	0.873207	1	1.19296e-56	2.63707e-56	0.0513453	0.119806
6	21065449	rs77152992	C	T	CDKAL1	0.13786	0.049	0.1567	0.09	0.0703	0.0577	0.0861	0.0571	0.0671	0.0472	0.0828	0.1544	0.0614	0.0416	0.0432	0.1544	4.36137e-07	6.42728e-07	0.236083	0.431109	9.75743e-26	1.49023e-25	0.25363	0.426099
6	32632646	rs9274387	G	T	HLA-DQB1	0.10996							0.0053904	0.0062281	0.0040161	0	0	0.004054	0.0053648	0.015151	0.0062281					8.6963e-214	4.297e-213	2.27985e-29	9.57537e-28
6	32632703	rs9274395	G	A	HLA-DQB1	0.154							0.1033	0.1099	0.0856	0.0842	0.0351	0.0882	0.1118	0.1148	0.1118					4.17251e-07	5.15428e-07	2.33408e-24	6.53542e-23
6	31378335	rs9380254	G	C	MICA	0.17967	0.0937	0.2063	0.0511	0.003	0.0467	0.0747	0.0633	0.0093253	0.0881	0	0.1932	0.1226	0.0653	0.0902	0.1932	2.92054e-25	7.4341e-25	0.132636	0.278535	1.66311e-46	3.40735e-46	0.398818	0.561921
7	20685484	rs2074000	C	A	ABCB5	0.4846	0.1844	0.4494	0.1247	0	0.0139	0.1432	0.0474	0.0059702	0.1804	0.0241	0.4737	0.0903	0.010567	0.058	0.4737	8.02455e-132	2.24689e-130	0.116388	0.263559	0	0	0.591619	0.690222
7	20762646	rs62453384	G	T	ABCB5	0.23614	0.1945	0.1855	0.3344	0.1142	0.3608	0.2322	0.2694	0.1354	0.2394	0.4138	0.1858	0.2151	0.3637	0.2832	0.3637	0.79159	0.898561	0.00570389	0.0252172	0.0210594	0.0239052	0.00230375	0.00806313
9	38396002	rs2228093	C	T	ALDH1B1	0.39528	0.2853	0.3929	0.3078	0.0809	0.1511	0.2304	0.149	0.094	0.2979	0.1586	0.3992	0.1763	0.1385	0.1753	0.3992	4.84795e-27	1.31364e-26	0.912229	1	2.23858e-96	5.6982e-96	0.843273	0.90814
10	124214448	rs10490924	G	T	ARMS2	0.43737	0.2478	0.4038	0.3425	0.2458	0.1948	0.2865	0.2478	0.2366	0.2795	0.2172	0.4168	0.2394	0.2371	0.2565	0.4168	1.3584e-20	3.1696e-20	0.129747	0.278535	6.35504e-41	1.18627e-40	0.308148	0.48429
10	81926702	rs1049550	G	A	ANXA11	0.67864	0.4654	0.6429	0.3425	0.1551	0.4503	0.3922	0.3738	0.2054	0.4292	0.3517	0.674	0.4486	0.4165	0.4105	0.674	4.73819e-61	3.0616e-60	0.0925756	0.222181	8.94608e-83	2.08742e-82	0.808237	0.890583
10	95931087	rs17417407	G	T	PLCE1	0.12628	0.111	0.1319	0.3579	0.1967	0.1859	0.2011	0.1554	0.19	0.0932	0.1966	0.1117	0.1226	0.1487	0.1792	0.19	4.85849e-08	7.55765e-08	0.707153	0.88658	0.0132646	0.0156934	0.266603	0.439112
10	73558952	rs4747195	C	T	CDH23	0.43737	0.3473	0.5298	0.2761	0.2443	0.2744	0.3283	0.2839	0.2505	0.4043	0.1966	0.5323	0.3365	0.2608	0.2865	0.5323	5.79957e-11	9.94212e-11	3.87868e-05	0.000318623	2.18704e-25	3.28056e-25	3.43073e-06	2.88181e-05
10	73544093	rs74145660	C	G	CDH23	0.12115	0.0058	0.0675	0.0072	0.028	0.004	0.024	0.014191	0.0229	0.011792	0.0034483	0.0936	0.00086406	0.0053226	0.0036765	0.0936	9.31422e-46	4.11787e-45	4.17245e-05	0.000318623	2.21058e-139	7.42762e-139	0.0271689	0.0691573
10	68857397	rs75363119	T	G	CTNNA3	0.12731	0.0476	0.1111	0.0184	0.0008	0	0.0327	0.0091164	0.0022952	0.0758	0	0.1216	0	0.00032438	0.0082721	0.1216	1.77062e-36	6.19717e-36	0.265626	0.464845	2.56284e-231	1.43517e-230	0.671945	0.762748
11	19955194	rs16937251	G	C	NAV2	0.32854	0.1441	0.3413	0.0654	0.0053	0.0288	0.1086	0.0478	0.0097567	0.204	0.0243	0.3446	0.0509	0.0303	0.0534	0.3446	2.23977e-71	1.71037e-70	0.548396	0.784038	6.07824e-307	8.50948e-306	0.408061	0.561921
11	5068297	rs58664826	G	A	OR52J3	0.1078	0.2767	0.0863	0.0562	0.0242	0.1372	0.1006	0.1002	0.0361	0.2731	0.1207	0.1179	0.0979	0.1241	0.1128	0.2731	0.498724	0.581845	0.105815	0.246902	0.434436	0.461932	0.438564	0.584751
11	27679916	rs6265	C	T	BDNF	0.47433	0.1527	0.4881	0.2025	0.0106	0.1968	0.2013	0.1519	0.0348	0.1509	0.2345	0.4858	0.1652	0.18	0.1501	0.4858	2.61193e-73	2.19402e-72	0.539848	0.784038	1.05848e-159	3.86583e-159	0.574378	0.68072
11	27679916	rs6265	C	T	BDNF-AS	0.47433	0.1527	0.4881	0.2025	0.0106	0.1968	0.2013	0.1519	0.0348	0.1509	0.2345	0.4858	0.1652	0.18	0.1501	0.4858	2.61193e-73	2.19402e-72	0.539848	0.784038	1.05848e-159	3.86583e-159	0.574378	0.68072
12	48367976	rs2070739	C	T	COL2A1	0.37474	0.2896	0.4286	0.1237	0.0038	0.0964	0.1709	0.0977	0.0225	0.2872	0.0966	0.3637	0.1326	0.0934	0.1241	0.3637	2.89741e-47	1.35212e-46	0.0145524	0.04576	2.6938e-168	1.07752e-167	0.57537	0.68072
12	21331549	rs4149056	T	C	SLCO1B1	0.12917	0.134	0.123	0.0429	0.0136	0.161	0.0877	0.1357	0.033	0.1111	0.1621	0.1183	0.2175	0.1763	0.1614	0.1763	5.56765e-05	7.66693e-05	0.681088	0.870837	0.55901	0.579715	0.417137	0.565153
12	111856673	rs78894077	C	T	SH2B3	0.11396	0	0.0635	0	0	0	0.01278	0.002743	0	0	0	0.0546	0	0	0.00092421	0.0546	6.79403e-66	4.75582e-65	7.52078e-05	0.000485958	0	0	5.26792e-08	4.91673e-07
13	95863008	rs11568658	C	A	ABCC4	0.1499	0.0634	0.12	0.0644	0	0.0308	0.0517	0.026	0.0049369	0.0991	0.0379	0.1026	0.04	0.0222	0.0349	0.1026	6.462e-29	1.80936e-28	0.0516081	0.139841	3.20369e-111	8.97036e-111	0.000384665	0.00170062
13	42803263	rs17646069	T	C	DGKH	0.17288	0.049	0.1518	0.0879	0.0038	0.0338	0.0623	0.0295	0.0050494	0.0413	0.0345	0.1433	0.036	0.0286	0.0432	0.1433	4.79999e-31	1.44e-30	0.203703	0.380246	1.45287e-130	4.69398e-130	0.0459298	0.110232
14	53619500	rs117525276	C	G	DDHD1	0.1386	0.1412	0.123	0.0685	0.031	0.0318	0.0723	0.0423	0.0273	0.1418	0.031	0.1022	0.0574	0.0348	0.0576	0.1418	6.82201e-12	1.21925e-11	0.303325	0.499594	4.25346e-46	8.50692e-46	0.00541305	0.0168406
14	73422259	rs3815460	C	G	DCAF4	0.17248	0.0677	0.1885	0.047	0.0416	0.1123	0.0901	0.089	0.0565	0.0825	0.0828	0.2342	0.0601	0.1003	0.082	0.2342	1.09297e-14	2.1351e-14	0.354403	0.561696	5.87476e-19	8.36407e-19	0.000213183	0.00105337
14	73735366	rs4903104	C	T	PAPLN	0.14887	0.0937	0.1121	0.1892	0.0159	0.1909	0.115	0.1404	0.0463	0.0837	0.1517	0.1399	0.1454	0.1953	0.1409	0.1953	0.00298496	0.00397995	0.0150196	0.04576	0.452093	0.474698	0.531932	0.657092
14	23612372		T	G	SLC7A8	0.10575
15	39910404	rs12908846	G	A	FSIP1	0.34805	0.1196	0.2907	0.2249	0.0333	0.1471	0.1573	0.1213	0.052	0.092	0.1379	0.3316	0.1919	0.1222	0.1562	0.3316	4.39361e-44	1.75744e-43	0.00614323	0.0258016	1.52472e-96	4.00239e-96	0.395253	0.561921
15	39910052	rs16969386	C	G	FSIP1	0.3501	0.1196	0.2907	0.2249	0.0333	0.1471	0.1573	0.121	0.0518	0.092	0.1379	0.3308	0.1917	0.1219	0.1556	0.3308	6.09863e-45	2.56142e-44	0.00457223	0.0213371	1.20661e-98	3.26952e-98	0.317094	0.48429
15	25953198	rs17555920	C	T	ATP10A	0.12423	0.0504	0.1419	0.047	0.0492	0.0328	0.0643	0.0479	0.0521	0.046	0.0034483	0.1501	0.0339	0.0401	0.0358	0.1501	6.33754e-11	1.06471e-10	0.248043	0.44331	6.25139e-27	9.90786e-27	0.0679828	0.150278
15	25926198	rs2076742	C	G	ATP10A	0.2002	0.0461	0.1687	0.2669	0.0582	0.0994	0.1278	0.0972	0.0712	0.0507	0.0483	0.1995	0.1318	0.0951	0.1278	0.1995	2.42554e-09	3.91818e-09	0.0700095	0.183775	5.60944e-26	8.7258e-26	0.964847	0.98838
15	85478696	rs2242047	C	T	SLC28A1	0.31212	0.0331	0.3641	0.0849	0.0825	0.0199	0.1202	0.0536	0.089	0.0212	0.0724	0.367	0.014681	0.014067	0.0285	0.367	9.44067e-53	5.6644e-52	0.0145096	0.04576	4.09974e-240	2.45982e-239	0.00476539	0.0153959
15	75015305	rs4646422	C	T	CYP1A1	0.22279	0	0.1151	0.0051	0	0	0.0242	0.0076801	0.00022978	0	0	0.1535	0	6.4817e-05	0	0.1535	2.93348e-133	1.23207e-131	1.43557e-10	3.0147e-09	0	0	1.05578e-05	8.06232e-05
16	28603655	rs1059491	T	G	SULT1A2	0.15092	0.3977	0.0744	0.1677	0.2209	0.3171	0.2248	0.3308	0.2237	0.3898	0.2759	0.0517	0.4499	0.3875	0.3699	0.3898	2.50954e-07	3.76431e-07	6.66143e-08	9.326e-07	3.88279e-32	6.39518e-32	2.4955e-17	5.24055e-16
16	48258198	rs17822931	C	T	ABCC11	0.96715	0.1398	0.7798	0.4816	0.0121	0.1362	0.3009	0.1604	0.0302	0.156	0.1069	0.8715	0.2442	0.1425	0.1893	0.8715	0	0	9.9855e-36	4.19391e-34	0	0	4.88752e-16	8.21103e-15
17	649547	rs910925	G	C	GEMIN4	0.69404	0.6412	0.7232	0.6329	0.8858	0.5885	0.7101	0.6501	0.8371	0.7033	0.6448	0.7117	0.6263	0.5432	0.6151	0.8371	0.314669	0.372284	0.152979	0.305958	0.00455294	0.00546353	0.343226	0.505806
18	74980601	rs77169818	A	T	GALR1	0.10164	0.0908	0.0565	0.0348	0.0015	0.0507	0.0413	0.0426	0.0086147	0.125	0	0.0932	0.0884	0.0424	0.046	0.125	5.41448e-15	1.0829e-14	0.000193649	0.00111769	1.16968e-18	1.63755e-18	0.483293	0.623578
19	37488055	rs10405238	T	G	ZNF568	0.2002	0.1499	0.1558	0.2863	0.2179	0.1501	0.1957	0.1704	0.2032	0.1557	0.2034	0.1622	0.1701	0.1519	0.186	0.2032	0.74536	0.857675	0.00963392	0.0351848	0.0150423	0.0175493	0.0146894	0.0398035
19	9056982	rs11670318	G	A	MUC16	0.22998	0.2161	0.2391	0.3149	0.1543	0.336	0.2478	0.2581	0.1715	0.2311	0.1759	0.2777	0.27	0.3044	0.2707	0.3044	0.23658	0.283896	0.632392	0.834981	0.0482628	0.0533431	0.00772009	0.0231603
19	9069792	rs1862458	G	A	MUC16	0.36961	0.2824	0.3254	0.1943	0.0938	0.167	0.2009	0.1738	0.1135	0.2908	0.2	0.307	0.2052	0.1803	0.1771	0.307	1.69863e-30	4.92017e-30	0.0387297	0.112182	2.34244e-55	4.91912e-55	0.00114883	0.00438644
19	15990431	rs2108622	C	T	CYP4F2	0.27926	0.2378	0.2143	0.4131	0.0825	0.2903	0.2368	0.2094	0.0927	0.2601	0.3517	0.2458	0.1848	0.2681	0.262	0.2681	0.00476189	0.00624998	0.000788554	0.00389638	1.47645e-07	1.85107e-07	0.0617689	0.140232
19	41383799	rs3869579	G	A	CYP2A7	0.49487	0.6744	0.4405	0.6176	0.4251	0.5189	0.5192	0.4858	0.4527	0.6464	0.4161	0.4584	0.4653	0.5036	0.4972	0.6464	0.164956	0.200816	0.0152533	0.04576	0.575393	0.589427	0.0747265	0.156926
19	9086318	rs4520945	G	A	MUC16	0.35934	0.2709	0.3036	0.1953	0.0711	0.172	0.1901	0.1657	0.0798	0.2896	0.1828	0.2983	0.2221	0.1799	0.1811	0.2983	1.10761e-31	3.4459e-31	0.00834335	0.0318564	3.75126e-56	8.07964e-56	0.00139808	0.00510603
19	41349774	rs5031016	A	G	CYP2A6	0.1386							0.006589	0.0008117	0.002364	0.02069	0.1065	0	0.00202	0.003704	0.1065					0	0	0.0165951	0.0435621
19	9003640	rs76660617	G	T	MUC16	0.11294	0.062	0.1012	0.0532	0.025	0	0.0459	0.014884	0.0207	0.0613	0.0034483	0.1229	0	0.0022041	0.0092081	0.1229	1.40264e-16	3.10057e-16	0.397638	0.618548	9.16669e-115	2.65518e-114	0.452101	0.593382
20	62715548	rs4431000	C	A	OPRL1	0.56468	0.5403	0.5992	0.3057	0.4985	0.4871	0.4846	0.5053	0.5017	0.5889	0.4655	0.5694	0.5654	0.4844	0.4907	0.5889	4.8268e-06	6.99054e-06	0.119229	0.263559	0.000261123	0.000317889	0.816368	0.890583
21	46876580	rs8133886	C	T	COL18A1	0.46201	0.3761	0.4623	0.3333	0.5946	0.2952	0.4265	0.3759	0.5504	0.3531	0.4062	0.4826	0.2941	0.2905	0.3125	0.5504	0.0407586	0.0511003	0.989697	1	4.81174e-08	6.12403e-08	0.311822	0.48429
22	19907099	rs5748469	C	A	TXNRD2	0.87372	0.5346	0.869	0.5399	0.2171	0.3549	0.483	0.3822	0.2394	0.6031	0.4517	0.8735	0.4795	0.376	0.4068	0.8735	3.12266e-111	5.24614e-110	0.756285	0.920694	2.63146e-209	1.22803e-208	0.989688	1
X	153008476	rs201774661	T	C	ABCD1	0.1482							0.00471	0.005523	0.009259	0.006667	0.01271	0.005587	0.003559	0.00294	0.01271					2.07751e-266	1.7451e-265	4.36105e-15	6.10547e-14
X	153008483	rs78993751	G	A	ABCD1	0.1482							0.004751	0.004647	0.01242	0.006667	0.01282	0.008181	0.003298	0.002268	0.01282					5.65919e-264	3.96144e-263	5.90947e-15	7.09136e-14

## Sheet: PharmGKB-clinical-annotations
variant	gene	type	level of evidence	chemicals	phenotypes
rs10405238	ZNF568	Toxicity/ADR	3	opioids	Nausea,Vomiting
rs10490924	ARMS2	Efficacy	3	bevacizumab	Macular Degeneration
rs1051740	EPHX1	Dosage	2B	carbamazepine	Epilepsy
rs1051740	EPHX1	Toxicity/ADR	3	phenytoin	Congenital Abnormalities,Craniofacial Abnormalities
rs1051740	EPHX1	Toxicity/ADR	3	cisplatin,cyclophosphamide	Ovarian Neoplasms
rs1051740	EPHX1	Efficacy	3	phenprocoumon
rs11568658	ABCC4	Efficacy	3	latanoprost	Glaucoma, Open-Angle
rs11568658	ABCC4	Toxicity/ADR	3	valganciclovir	Kidney Transplantation
rs1801133	MTHFR	Dosage,Efficacy,Toxicity/ADR	2A	methotrexate	Neoplasms
rs1801133	MTHFR	Efficacy	2A	carboplatin,cisplatin	Neoplasms
rs1801133	MTHFR	Toxicity/ADR	3	mercaptopurine	Precursor Cell Lymphoblastic Leukemia-Lymphoma
rs1801133	CLCN6,MTHFR	Toxicity/ADR	3	antipsychotics	Schizophrenia
rs1801133	MTHFR	Toxicity/ADR	3	nitrous oxide
rs1801133	MTHFR	Efficacy	3	methotrexate	Graft vs Host Disease,Leukemia,Leukemia, Myelogenous, Chronic, BCR-ABL Positive
rs1801133	MTHFR	Efficacy	3	folic acid,vitamin b-complex, plain
rs1801133	MTHFR	Efficacy	3	pravastatin	Coronary Artery Disease,Myocardial Infarction
rs1801133	MTHFR	Efficacy	3	disulfiram	Cocaine-Related Disorders
rs1801133	MTHFR	Efficacy	3	benazepril	Hypertension
rs1801133	MTHFR	Efficacy,Toxicity/ADR	3	methotrexate	Arthritis, Juvenile Rheumatoid,Arthritis, Psoriatic,Arthritis, Rheumatoid,Drug Toxicity
rs1801133	MTHFR	Toxicity/ADR	3	capecitabine,fluorouracil	Neoplasms
rs1801133	MTHFR	Efficacy	3	pemetrexed	Carcinoma, Non-Small-Cell Lung,Mesothelioma
rs1801133	MTHFR	Efficacy	3	l-methylfolate,Vitamin B-complex, Incl. Combinations	Depressive Disorder, Major
rs1801133	MTHFR	Efficacy	3	fluorouracil,leucovorin,oxaliplatin	Colonic Neoplasms
rs1801133	MTHFR	Metabolism/PK	4	folic acid
rs1801133	MTHFR	Toxicity/ADR	4	phenobarbital,phenytoin	Epilepsy,Psychotic Disorders
rs1801394	MTRR	Toxicity/ADR	2B	methotrexate	Precursor Cell Lymphoblastic Leukemia-Lymphoma
rs1801394	MTRR	Efficacy	3	folic acid,vitamin b-complex, plain	Migraine with Aura
rs2108622	CYP4F2	Dosage	1A	warfarin	Hemorrhage,Intracranial Hemorrhages,Myocardial Infarction,Peripheral Vascular Diseases,Thromboembolism,venous thromboembolism
rs2108622	CYP4F2	Dosage	2A	phenprocoumon
rs2108622	CYP4F2	Dosage	2A	acenocoumarol	Atrial Fibrillation
rs2108622	CYP4F2	Metabolism/PK	3	vitamin e
rs2108622	CYP4F2	Other	3	aspirin,clopidogrel	Acute coronary syndrome
rs2108622	CYP4F2	Efficacy	3	warfarin
rs2108622	CYP4F2	Metabolism/PK	3	Vitamin K
rs2108622	CYP4F2	Other	3	warfarin	over-anticoagulation
rs2282143	SLC22A1	Metabolism/PK	3	metformin
rs3818822	CHIA	Toxicity/ADR	3	aspirin	aspirin-induced asthma
rs4149056	SLCO1B1	Toxicity/ADR	1A	simvastatin	Muscular Diseases,Myopathy, Central Core
rs4149056	SLCO1B1	Toxicity/ADR	2A	cerivastatin	Rhabdomyolysis
rs4149056	SLCO1B1	Metabolism/PK	2A	pravastatin
rs4149056	SLCO1B1	Toxicity/ADR,Metabolism/PK	2A	hmg coa reductase inhibitors	Muscular Diseases,Rhabdomyolysis
rs4149056	SLCO1B1	Other	2A	rosuvastatin	Hypercholesterolemia
rs4149056	SLCO1B1	Metabolism/PK	2B	simvastatin acid
rs4149056	SLCO1B1	Metabolism/PK	2B	lopinavir	HIV Infections
rs4149056	SLCO1B1	Toxicity/ADR	3	irinotecan	Neoplasms
rs4149056	SLCO1B1	Dosage	3	SN-38	Carcinoma, Non-Small-Cell Lung
rs4149056	SLCO1B1	Toxicity/ADR	3	cytarabine,fludarabine,gemtuzumab ozogamicin,idarubicin	Leukemia, Myeloid, Acute
rs4149056	SLCO1B1	Efficacy	3	pravastatin
rs4149056	SLCO1B1	Toxicity/ADR	3	mycophenolate mofetil	Kidney Transplantation
rs4149056	SLCO1B1	Metabolism/PK	3	atorvastatin,rifampin
rs4149056	SLCO1B1	Toxicity/ADR	3	enalapril	Essential hypertension
rs4149056	SLCO1B1	Metabolism/PK	3	ticagrelor	Acute coronary syndrome
rs4149056	SLCO1B1	Toxicity/ADR	3	cyclophosphamide,docetaxel,doxorubicin,epirubicin,fluorouracil	Breast Neoplasms
rs4149056	SLCO1B1	Toxicity/ADR	3	sorafenib	Thrombocytopenia
rs4149056	SLCO1B1	Efficacy	3	rosiglitazone	Diabetes Mellitus, Type 2
rs4149056	SLCO1B1	Toxicity/ADR,Metabolism/PK	3	atorvastatin
rs4149056	SLCO1B1	Toxicity/ADR	3	rosuvastatin	Coronary Artery Disease,statin-related myopathy
rs4149056	SLCO1B1	Other	3	methotrexate	Precursor Cell Lymphoblastic Leukemia-Lymphoma
rs4149056	SLCO1B1	Efficacy	3	methotrexate	Precursor Cell Lymphoblastic Leukemia-Lymphoma
rs4149056	SLCO1B1	Dosage	3	mercaptopurine,methotrexate	Precursor Cell Lymphoblastic Leukemia-Lymphoma
rs4149056	SLCO1B1	Efficacy	3	repaglinide
rs4149056	SLCO1B1	Metabolism/PK	3	letermovir
rs4149056	SLCO1B1	Metabolism/PK	3	amprenavir	HIV Infections
rs4149056	SLCO1B1		4	nateglinide
rs4961	ADD1	Efficacy	2B	furosemide,spironolactone	Liver Cirrhosis
rs4961	ADD1	Efficacy	3	diuretics	Hypertension,Myocardial Infarction
rs4961	ADD1	Efficacy	3	hydrochlorothiazide	Essential hypertension,Hypertension
rs4961	ADD1	Efficacy	3	bumetanide,furosemide,torasemide
rs5031016	CYP2A6	Other	4	nicotine
rs6265	BDNF	Efficacy	3	paroxetine	Depressive Disorder, Major
rs6265	BDNF	Efficacy	3	antipsychotics	Schizophrenia
rs6265	BDNF	Other	3	Analgesics,Antiinflammatory agents, non-steroids,Ergot alkaloids,opioids,sumatriptan
rs6265	BDNF	Efficacy	3	olanzapine	Schizophrenia
rs6265	BDNF	Toxicity/ADR	3	antipsychotics	Schizophrenia
rs6265	BDNF	Efficacy	3	antidepressants,citalopram,paroxetine	Depressive Disorder
rs6265	BDNF	Toxicity/ADR	3	methamphetamine	methamphetamine dependence
rs6265	BDNF	Other	3	heroin,methamphetamine	Substance-Related Disorders
rs6265	BDNF	Toxicity/ADR	4	fluoxetine	Depressive Disorder, Major
rs676210	APOB	Efficacy	3	fenofibrate	Hypertriglyceridemia
rs679899	APOB	Toxicity/ADR	3	warfarin	heart valve replacement,Hemorrhage
