# Supplementary material for: Genetic Epidemiology of Medication Safety and Efficacy Related Variants in the Central Han Chinese Population With Whole Genome Sequencing
Source: Front Pharmacol. 2022 Feb 23;12:790832. doi: 10.3389/fphar.2021.790832 (PMC8906509; doi:10.3389/fphar.2021.790832)
Supplement: Supplementary file 2 [file Table3.xlsx]

## Sheet: 40-deleterious-variants
CHROM	POS	ID	REF	ALT	GENE	CLASS	Drug_ID	VAF
1	201009182	rs12139527	A	G	CACNA1S	Transport,Target	DB11093; DB11348; DB14481;DB00270; DB00393; DB00401; DB00568; DB00898; DB01023; DB01054; DB01115; DB04855; DB04920; DB06712; DB09090;DB00153; DB00228; DB00421; DB11148; DB13746;DB00243; DB00273; DB01110; DB01118; DB13961;DB00252; DB00653; DB00825; DB09089; DB09236; DB09238; DB13746	0.10472
1	47282772	rs2297809	C	T	CYP4B1	Enzymer	DB00152; DB01174	0.21663
1	226019633	rs1051740	T	C	EPHX1	Enzymer	DB00252; DB00808	0.40144
1	11856378	rs1801133	G	A	MTHFR	Enzymer,Target	DB00115; DB00134; DB00140; DB00158; DB00170; DB00542; DB00544; DB00563	0.62731
2	21231524	rs676210	G	A	APOB	Target	DB14533; DB14548	0.74538
2	21250914	rs679899	G	A	APOB	Target	DB14533; DB14548	0.85524
2	21252534	rs13306194	G	A	APOB	Target	DB14533; DB14548	0.13244
2	170003432	rs4667591	T	G	LRP2	Transport,Target	DB00115; DB00013; DB00071; DB00798	0.39014
4	15704874	rs2302468	G	C	BST1	Target	DB02701	0.20534
4	123814308	rs1048201	C	T	FGF2	Target	DB00364; DB00686; DB00877; DB01109	0.43121
4	9922130	rs3733591	C	T	SLC2A9	Transport	DB00678; DB01032; DB01914; DB09341; DB09502	0.65503
5	7870973	rs1801394	A	G	MTRR	Target	DB00115; DB00134	0.25359
5	7889304	rs2287780	C	T	MTRR	Target	DB00115; DB00134	0.14066
5	7891506	rs16879334	C	G	MTRR	Target	DB00115; DB00134	0.14124
6	31324057	rs12697943	C	A	HLA-B	Target	DB11294; DB01048	0.13347
6	31324489	rs3180380,rs3180380	C	G,A	HLA-B	Target	DB11294; DB01048	0.24025
6	31324599	rs1050538	T	G	HLA-B	Target	DB11294; DB01048	0.34497
6	32632646	rs9274387	G	T	HLA-DQB1	Target	DB00071	0.10996
6	32632703	rs9274395	G	A	HLA-DQB1	Target	DB00071	0.154
6	32552017	rs1059582	G	C	HLA-DRB1	Target	DB11294; DB05259	0.11088
6	32489844	rs140580884	C	T	HLA-DRB5	Target	DB11294	0.18121
6	160952838	rs3124784	G	A	LPA	Target	DB00513	0.14784
6	160557643	rs2282143	C	T	SLC22A1	Carrier,Transport	DB09555;DB00122; DB00152; DB00184; DB00206; DB00220; DB00224; DB00238; DB00280; DB00318; DB00331; DB00368; DB00396; DB00406; DB00413; DB00448; DB00457; DB00468; DB00501; DB00520; DB00536; DB00555; DB00590; DB00619; DB00625; DB00661; DB00668; DB00709; DB00728; DB00758; DB00787; DB00863; DB00908; DB00914; DB00915; DB00925; DB00938; DB00983; DB00988; DB01004; DB01018; DB01032; DB01035; DB01114; DB01…	0.13655
7	20685484	rs2074000	C	A	ABCB5	Transport	DB00254; DB00598; DB04948; DB08870; DB09183; DB11591; DB11641; DB11691; DB11943; DB12010; DB12267; DB13997	0.4846
7	20762646	rs62453384	G	T	ABCB5	Transport	DB00254; DB00598; DB04948; DB08870; DB09183; DB11591; DB11641; DB11691; DB11943; DB12010; DB12267; DB13997	0.23614
9	38396002	rs2228093	C	T	ALDH1B1	Target	DB00157	0.39528
11	27679916	rs6265	C	T	BDNF	Target	DB09130; DB09301; DB11823	0.47433
12	48367976	rs2070739	C	T	COL2A1	Target	DB00048	0.37474
12	111856673	rs78894077	C	T	SH2B3	Target	DB06589	0.11396
12	21331549	rs4149056	T	C	SLCO1B1	Carrier,Transport,Target	DB00588; DB08906; DB13867;DB01211; DB01241; DB05521;DB00091; DB00175; DB00177; DB00197; DB00199; DB00203; DB00206; DB00214; DB00220; DB00224; DB00227; DB00255; DB00257; DB00275; DB00279; DB00286; DB00328; DB00345; DB00390; DB00394; DB00396; DB00398; DB00412; DB00439; DB00451; DB00468; DB00481; DB00503; DB00509; DB00520; DB00541; DB00563; DB00570; DB00583; DB00586; DB00588; DB00602; DB00622; DB006…	0.12917
13	95863008	rs11568658	C	A	ABCC4	Transport	DB00143; DB00158; DB00198; DB00203; DB00286; DB00300; DB00328; DB00352; DB00398; DB00481; DB00482; DB00495; DB00533; DB00544; DB00563; DB00586; DB00661; DB00709; DB00712; DB00718; DB00731; DB00770; DB00814; DB00917; DB00975; DB00999; DB01009; DB01032; DB01033; DB01050; DB01069; DB01076; DB01098; DB01138; DB01268; DB01327; DB01586; DB01708; DB02659; DB04348; DB08884; DB09213; DB09299; DB12332; DB1…	0.1499
13	42803263	rs17646069	T	C	DGKH	Target	DB14001	0.17288
14	23612372	NA	T	G	SLC7A8	Transport,Target	DB00120;DB00130; DB01235	0.10575
15	75015305	rs4646422	C	T	CYP1A1	Enzymer	DB00165; DB00169; DB00170; DB00176; DB00184; DB00197; DB00201; DB00277; DB00317; DB00325; DB00338; DB00356; DB00363; DB00381; DB00396; DB00428; DB00448; DB00455; DB00468; DB00499; DB00502; DB00518; DB00530; DB00539; DB00550; DB00553; DB00568; DB00571; DB00575; DB00605; DB00608; DB00613; DB00624; DB00633; DB00636; DB00643; DB00655; DB00675; DB00694; DB00730; DB00738; DB00740; DB00755; DB00783; DB0…	0.22279
15	85478696	rs2242047	C	T	SLC28A1	Transport	DB00432; DB00441; DB00495; DB00649; DB09327	0.31212
16	48258198	rs17822931	C	T	ABCC11	Transport	DB00158; DB00286; DB00328; DB00563; DB01032; DB04348	0.96715
16	28603655	rs1059491	T	G	SULT1A2	Enzymer	DB00714; DB09100	0.15092
19	41349774	rs5031016	A	G	CYP2A6	Enzymer	DB00170; DB00182; DB00184; DB00216; DB00238; DB00252; DB00257; DB00281; DB00312; DB00313; DB00316; DB00356; DB00363; DB00396; DB00412; DB00443; DB00471; DB00495; DB00531; DB00544; DB00553; DB00568; DB00604; DB00635; DB00675; DB00690; DB00717; DB00741; DB00752; DB00755; DB00763; DB00916; DB00951; DB00959; DB00972; DB00983; DB01006; DB01011; DB01026; DB01028; DB01037; DB01039; DB01043; DB01045; DB0…	0.1386
19	15990431	rs2108622	C	T	CYP4F2	Enzymer	DB01026; DB08868; DB09148; DB09568; DB11251; DB11635; DB14003	0.27926
20	62715548	rs4431000	C	A	OPRL1	Target	DB00921	0.56468

## Sheet: 416-Drug
Drug_name	Drug_ID	Categories	Targets	Enzymes	Carriers	Transporters
Urokinase	DB00013	Blood and blood forming organs	PLG,PLAUR,SERPINE1,SERPINB2,SERPINA5,LRP2,ST14,NID1	MMP12
Collagenase clostridium histolyticum	DB00048	Dermatologicals,Musculo-skeletal system	COL1A1,COL2A1,COL3A1
Insulin pork	DB00071	Alimentary tract and metabolism	INSR,IGF1R,IDE,HLA-DQA2,HLA-DQB1,RB1,CTSD,CPE,PCSK2,PCSK1,NOV,LRP2,IGFBP7,SYTL4	CYP1A2
Cyclosporine	DB00091	Antineoplastic and immunomodulating agents,Sensory organs	CAMLG,PPP3R2,PPIA,PPIF	CYP3A5,CYP3A4,CYP2C19,CYP2D6		ABCB1,ABCB11,SLC10A2,SLC10A1,SLC22A6,ABCC10,ABCC2,ABCG2,SLCO1B1,SLCO1B3
Vitamin B12	DB00115	Blood and blood forming organs	MTR,MUT,MTRR,MMAA,MMACHC,MTHFR	MMAB,cobU		AMN,TCN1,TCN2,GIF,CUBN,LRP2,ABCC1
Phenylalanine	DB00120	Others	TAT,SLC7A8,FARSA,PAH,FARS2,FARSB,TH			SLC16A10
Choline	DB00122	Others	PCYT1B,ACHE,PCYT1A,PLD2,BCHE,PLD1,PHOSPHO1,CHRNA7	CEPT1,CHKB,CHAT,CHKA,CHDH		SLC22A2,SLC22A1,SLC22A3,SLC22A5,SLC22A4,SLC44A1,SLC44A4,SLC44A2,SLC44A3,SLC5A7
L-Glutamine	DB00130	Alimentary tract and metabolism	CTPS1,PPAT,GLUL	F13A1,GLS,GLS2,TGM2,TGM5,TGM6,TGM1,TGM4,TGM3,TGM7,GMPS,ASNS,CCBL1,PFAS,GATB,GFPT2,CAD,QARS,NADSYN1		SLC38A1,SLC38A2,SLC38A3,SLC1A5,SLC6A14,SLC7A7,SLC7A6,SLC7A5,SLC7A8,SLC7A9,SLC16A10
Methionine	DB00134	Various	MTRR,MTR,METAP2,BHMT,BHMT2	GLUL,MTHFR,MAT2A,MSRB2,MAT1A,MSRB1,MSRA,MARS,MARS2,MAT2B,BHMT2		SLC16A10
Riboflavin	DB00140	Alimentary tract and metabolism,Sensory organs	RFK,ribC,BLVRB	MAOA,MTHFR		SLC22A6
Glutathione	DB00143	Various	MGST3,HPGDS,GSTA1,GSTA2,MGST1,ESD,GGT1,GSTM2,GLRX,GPX4,GSTM5,GPX6,HAGH,GPX1,GPX7,MGST2,GSTO2,GLRX2,GLO1,LTC4S,GSR,GSS,GSTM1,GSTK1,GSTA3,GSTM3,GSTA4,GSTM4,GSTA5,GSTP1,GSTO1,GPX1,GPX2,GSTT1,GSTZ1,GPX5,GPX3,AKR1B1,MMP9,CYP3A4	GSTA2,GSTA1		ABCC1,ABCC2,ABCC3,ABCC4,ABCC5
Thiamine	DB00152	Alimentary tract and metabolism	TPK1	CYP4B1,TPK1,ENTPD5,THTPA	ALB	SLC22A2,SLC22A1,SLC22A5,SLC19A2,SLC19A3
Ergocalciferol	DB00153	Alimentary tract and metabolism	VDR	CYP24A1,CYP27B1,CYP27A1,CYP2R1,RPE,CYP11A1	GC
NADH	DB00157	Others	UGDH,ADH1A,SORD,ADH4,ADH1C,ADH1B,ADH7,GPD1,LDHAL6A,ADH5,AKR1B1,HSD17B10,MDH2,LDHA,ME2,HSD17B4,LDHAL6B,LDHC,LDHB,EHHADH,HADH,ME3,BDH1,MDH1,HIBADH,HSD17B3,HMGCR,ME1,PHGDH,HSD17B7,IDH3G,IDH3B,IDH3A,HSD17B1,HSD17B2,RDH5,H6PD,HSD17B8,AKR1C4,IMPDH2,AKR1C3,HPGD,TSTA3,AKR1C1,HSD11B1,HSD3B2,HSD3B1,IMPDH1,HADHA,ALDH2,HSD11B2,AKR1C2,NSDHL,ALDH3B2,ALDH6A1,ALDH3A1,ALDH1A1,GAPDHS,ALDH9A1,ALDH1A3,ALDH1B1,ALDH3B…	XDH,AOX1,ADH6,AKR1A1,ADH1A,ADH1B,ADH4,ADH5,ADH7
Folic acid	DB00158	Blood and blood forming organs,Various	FOLR3,FOLR2,FOLR1	GGH,MTHFR,DHFR		ABCC11,ABCC3,SLC22A6,ABCC4,ABCG2,SLC46A1,SLC25A32
Pyridoxine	DB00165	Antiinfectives for systemic use,Alimentary tract and metabolism	PDXK	CYP1A1,PDXK,PDXP,ALPL	ALB	ALPL
Vitamin D3	DB00169	Musculo-skeletal system,Alimentary tract and metabolism	VDR	CYP2R1,CYP27A1,CYP2J2,CYP3A4,CYP11A1,CYP1A1,CYP2C8	GC
Menadione	DB00170	Blood and blood forming organs	GGCX,VKORC1,VKORC1L1,F2,F9,PROC,PROS1,NQO2,NQO1,BGLAP	XDH,AOX1,MTHFR,CYP1A1,CYP1A2,CYP2A6
Pravastatin	DB00175	Cardiovascular system	HMGCR,HDAC2			SLCO1B1,SLCO2B1,ABCB1,SLCO1A2,SLC22A6,SLC22A8,ABCC2,SLC22A11,ABCG2,SLC22A7,SLC16A1,ABCB11,SLCO1B3
Fluvoxamine	DB00176	Nervous system	SLC6A4,KCNH2	CYP2D6,CYP1A2,CYP1A1,CYP3A4,CYP2C9,CYP2C19,CYP2B6		ABCB1,ABCB11
Valsartan	DB00177	Cardiovascular system	AGTR1	CYP2C9		SLCO1B3,SLCO1B1,ABCC2
Amphetamine	DB00182	Nervous system	SLC18A2,SLC6A3,CARTPT,TAAR1,SLC6A2,DRD2,MAOB,SLC6A4,VMAT2	CYP2D6,CYP2A6		SLC22A3,SLC22A5
Nicotine	DB00184	Nervous system	CHRNA4,CHRNA7,CHRNB2,CHRNA2,CHRNA3,CHRNA5,CHRNA6,CHRNA9,CHRNA10,CHRNB3,CHRNB4,CYP19A1,CHAT	CYP2A6,CYP2E1,CYP2A13,CYP2B6,CYP1A1,CYP1A2,CYP2C19,CYP2C8,CYP2C9,CYP2D6,CYP3A4,MAOA,MAOB		SLC22A2,SLC22A1,SLC22A3,SLC22A5,SLC22A4
Troglitazone	DB00197	Alimentary tract and metabolism	PPARG,ACSL4,SERPINE1,SLC29A1,ESRRG,ESRRA,PPARD,PPARA,GSTP1	CYP3A4,CYP2C8,UGT1A1,CYP2C19,CYP19A1,CYP1A1,CYP2B6,CYP2C9,CYP3A5,CYP3A7,UGT1A3,UGT1A4,UGT1A6,UGT1A7,UGT1A8,UGT1A9,UGT1A10,UGT2B7,UGT2B15		ABCB11,SLCO1B1
Oseltamivir	DB00198	Antiinfectives for systemic use	NA,NEU1,NEU2	CES1		ABCC4,SLC15A1,SLC22A8
Erythromycin	DB00199	Antiinfectives for systemic use,Dermatologicals,Sensory organs	MLNR,KCNH2	CYP3A4,CYP3A7,CYP3A5		SLCO1B3,ABCB11,ABCB1,SLCO1B1,ABCC2,SLCO1A2
Caffeine	DB00201	Respiratory system,Various,Nervous system	ADORA1,PDE4B,ADORA2A,RYR1,PRKDC,PIK3CD,PIK3CA,PIK3CB,ATM,ADORA2B,ADORA3	CYP1A2,CYP3A4,CYP2E1,CYP2C8,CYP2C9,CYP1A1,CYP1B1,CYP2D6		ABCG2
Sildenafil	DB00203	Genito urinary system and sex hormones	PDE5A,PDE6G,PDE6H	CYP3A4,CYP3A5,CYP3A7,CYP2C9,CYP2C19,CYP2D6,CYP2E1		ABCC4,ABCC5,ABCC10,SLCO1B1,ABCB1
Reserpine	DB00206	Cardiovascular system	SLC18A2,SLC18A1,BIRC5	CYP3A5		ABCB1,SLC22A1,ABCB11,ABCC2,SLC22A2,SLCO1B1,SLCO2B1
Torasemide	DB00214	Cardiovascular system,Genito urinary system and sex hormones	SLC12A1,SLC12A2	CYP2C8,CYP2C9	ALB	SLCO1B1
Eletriptan	DB00216	Nervous system	HTR1D,HTR1B,HTR1F,HTR1A	CYP3A4,CYP2D6,CYP2C9,CYP2C19,CYP2A6,PTGS1		ABCB1
Nelfinavir	DB00220	Antiinfectives for systemic use	HIV-1 protease	CYP3A4,CYP3A7,CYP3A5,CYP2B6,CYP2C19,UGT1A1,CYP2C9,CYP2D6	ALB	ABCB1,SLC22A1,SLCO1A2,ABCG2,SLCO1B1,SLCO1B3,SLCO2B1,ABCB11
Indinavir	DB00224	Antiinfectives for systemic use	pol	CYP3A4,CYP3A7,CYP3A5,CYP2D6,UGT1A1		ABCB1,SLC22A1,ABCC1,SLCO1A2,SLCO1B1,ABCC2,SLCO2B1,ABCB11
Lovastatin	DB00227	Cardiovascular system	HMGCR,ITGAL,HDAC2	CYP3A4,PON3,CYP2C8,UGT1A1,UGT1A3,UGT2B7,CYP2C19	ALB	ABCB1,SLCO1A2,SLCO1B1,ABCC2,ABCB11,SLCO2B1,SLCO1B3
Enflurane	DB00228	Nervous system	ATP2C1,ATP2A1,GLRA1	CYP2E1	ALB
Nevirapine	DB00238	Antiinfectives for systemic use	pol	CYP2B6,CYP3A4,CYP3A5,CYP2C9,CYP2A6,CYP2D6,CYP1A2,CYP3A7	ALB	SLC22A1
Ranolazine	DB00243	Cardiovascular system	ADRB1	CYP3A4,CYP2D6	ORM1	ABCB11,ABCB1,SLC47A1,SLC47A2
Phenytoin	DB00252	Nervous system	SCN5A,SCN1A,NR1I2,SCN1B,SCN3A,KCNH2,SCN2A,SCN8A	CYP2C9,CYP2C19,CYP2C8,CYP2B6,CYP3A4,CYP3A5,CYP3A7,CYP11B1,UGT1A1,UGT1A6,UGT1A9,CYP1A2,CYP2A6,CYP2D6,CYP2E1,EPHX1,UGT1A4,COMT,NQO1,CYP2C18	ALB,SERPINA7	SLCO1C1,ABCB1,ABCC2
Doxycycline	DB00254	Antiinfectives for systemic use,Alimentary tract and metabolism		CYP3A4		SLC22A6,ABCB5
Diethylstilbestrol	DB00255	Antineoplastic and immunomodulating agents,Genito urinary system and sex hormones	ESR1,ESRRG,ESR2,ESRRA,ESRRB,NCOA2,NR1I2,AR,SHBG	COMT,CYP19A1,CYP3A4,CYP2C8,CYP2C9,CYP2E1	TTR	ABCG2,ABCB1,SLCO1B1,SLCO2B1,ABCB11
Clotrimazole	DB00257	Dermatologicals,Alimentary tract and metabolism,Genito urinary system and sex hormones	ERG11,KCNN4,NR1I2,HCAR2	CYP2C8,CYP3A4,CYP2B6,CYP2D6,CYP2A6,CYP2C9,CYP2E1,CYP3A7		ABCB1,ABCB11,SLCO1B1,SLCO1B3
Isradipine	DB00270	Cardiovascular system	CACNA1C,CACNA2D1,CACNB2,CACNA1H,CACNA2D2,CACNA1D,CACNA1S	CYP3A4		ABCB11
Topiramate	DB00273	Nervous system	GABRA1,CA2,CA4,CA1,CA3	CYP2C19,CYP3A4	ALB	ABCB1
Olmesartan	DB00275	Cardiovascular system	AGTR1			ABCC2,SLCO1B3,SLCO1B1,ABCB11
Theophylline	DB00277	Respiratory system	ADORA1,ADORA2A,ADORA2B,PDE4B,PDE5A,PDE4A,PDE3A,HDAC2,CPNE1,HM13,NOMO1,PARP1,RIC3,TTLL3	CYP3A4,CYP1A2,ADA,CYP2E1,CYP1A1,CYP1B1,CYP2D6		SLC22A7
Liothyronine	DB00279	Systemic hormonal preparations, excl. sex hormones and insulins	THRA,THRB,PCNA	UGT1A1	TTR,SERPINA7,ALB	SLCO1A2,SLCO1B1,SLCO1B3,SLCO4C1,SLC10A1,SLCO1C1,SLCO4A1,SLC22A8,SLC16A10,ABCB1,SLC7A5
Disopyramide	DB00280	Cardiovascular system	SCN5A,CHRM1,CHRM2,CHRM3,KCND2,KCND3,KCNH2,ORM2	CYP3A4,CYP1A2	ORM1	SLC22A1,SLC22A2
Lidocaine	DB00281	Sensory organs,Dermatologicals,Respiratory system,Cardiovascular system,Nervous system	SCN10A,SCN9A,SCN5A,EGFR,SCN4A,ORM1,ORM2	CYP3A4,CYP2D6,CYP3A5,CYP3A7,CYP1A2,CYP2C9,CYP2C8,CYP2A6,CYP2B6		SLC22A5,ABCB1
Conjugated estrogens	DB00286	Genito urinary system and sex hormones	ESR1,ESR2	CYP3A4,CYP1A2,COMT	SERPINA7,SHBG,ALB	ABCC3,ABCC4,ABCC1,SLCO1A2,SLC10A1,SLC22A10,SLC22A8,SLCO1C1,SLCO1B1,SLCO2B1,ABCB1,SLC22A6,SLC51A,SLC51B,ABCC2,SLCO4A1,ABCC11,SLCO1B3,SLC22A11,SLCO3A1,ABCG2
Tenofovir disoproxil	DB00300	Antiinfectives for systemic use	pol,P	AK2,AK4		SLC22A6,SLC22A8,ABCC10,ABCC4,ABCC2,ABCB1
Pentobarbital	DB00312	Nervous system	GABRA1,GABRA2,GABRA3,GABRA4,GABRA5,GABRA6,CHRNA4,CHRNA7,GRIA2,GRIK2,NR1I2	CYP3A4,CYP2C19,CYP2A6
Valproic acid	DB00313	Nervous system	ACADSB,HDAC9,OGDH,ALDH5A1,HDAC2,PPARA,PPARD,PPARG	CYP2A6,CYP2B6,CYP2C9,CYP3A5,PTGS1,CYP1A2,CYP2C19,CYP3A4,UGT1A4,UGT1A8,UGT1A10,UGT1A6,UGT1A3,UGT2B7,UGT2B15,UGT1A9,UGT1A1	ALB	SLC22A6,SLC22A5,SLC22A8,SLC16A1,SLC22A7,SLCO2B1
Acetaminophen	DB00316	Nervous system	PTGES3,PTGS2,PTGS1,TRPV1	CYP2E1,CYP1A2,CYP3A4,CYP2D6,CYP2A6,UGT1A6,UGT1A1,UGT1A9,UGT2B15,SULT1A1,SULT1A3,NAT2,FAAH,GSTP1,GSTM1	ALB	ABCB1
Gefitinib	DB00317	Antineoplastic and immunomodulating agents	EGFR	CYP3A4,CYP2D6,CYP3A5,CYP1A1,CYP2C9,CYP2C19	ALB,ORM1,ABCB1,ABCG2	ABCB1,ABCG2
Codeine	DB00318	Nervous system,Respiratory system	OPRM1,OPRK1,OPRD1	CYP2D6,CYP3A4,UGT2B7,UGT2B4		SLC22A1
Nitroprusside	DB00325	Cardiovascular system	NPR1	CYP1A1
Indomethacin	DB00328	Sensory organs,Musculo-skeletal system,Cardiovascular system	PTGS1,PTGS2,PLA2G2A,PTGR2,PPARG,GLO1,PTGDR2,PPARA,AKR1C3	CYP2C19,CYP2C9,CES1,UGT1A9,UGT1A1,UGT2B7	ALB	ABCC3,ABCC4,ABCC6,ABCB1,ABCC1,SLCO1A2,SLC22A6,SLC22A8,ABCC2,ABCC11,SLC22A11,SLC10A1,SLC22A7,SLCO1B1,ABCB11
Metformin	DB00331	Alimentary tract and metabolism	PRKAB1,ETFDH,GPD1			SLC22A1,SLC22A2,SLC22A3,SLC47A1,SLC29A4,SLC47A2
Omeprazole	DB00338	Alimentary tract and metabolism	ATP4A,AHR	CYP1A1,CYP1A2,CYP1B1,CYP2C8,CYP2C9,CYP2C18,CYP2D6,CYP3A4,CYP2C19		ABCG2,ABCC3,ABCB1
Aminohippuric acid	DB00345	Various				SLC22A2,SLC22A5,SLC22A6,SLC22A8,ABCC2,SLC22A4,SLC22A11,SLCO3A1,SLCO1B1,ABCC1,SLCO1A2,SLC16A1,SLC22A7
Tioguanine	DB00352	Antineoplastic and immunomodulating agents		HPRT1		ABCC4
Chlorzoxazone	DB00356	Musculo-skeletal system	KCNMA1	CYP2E1,CYP1A1,CYP1A2,CYP2A6,CYP3A4,CYP2D6
Clozapine	DB00363	Nervous system	DRD2,HTR2A,DRD1,DRD3,DRD4,HTR1A,HTR1B,HTR1D,HTR1E,HTR3A,HTR2C,HTR6,HTR7,HRH1,HRH4,ADRA1A,ADRA1B,ADRA2A,ADRA2B,ADRA2C,CHRM1,CHRM2,CHRM3,CHRM4,CHRM5,CALY,GSTP1	CYP1A2,CYP2D6,CYP2C9,CYP3A4,CYP2C19,CYP2A6,CYP2C8,FMO3,UGT1A4,CYP1A1		ABCB1
Sucralfate	DB00364	Alimentary tract and metabolism	PGA5,FGF2,EGF
Norepinephrine	DB00368	Cardiovascular system	ADRA1A,ADRA1B,ADRA1D,ADRA2A,ADRA2B,ADRA2C,ADRB1,ADRB2,ADRB3,PAH,SLC18A2,SLC18A1			SLC6A2,SLC22A2,SLC22A3,SLC22A5,SLC22A1,POU5F1
Amlodipine	DB00381	Cardiovascular system	CACNA1C,CACNA1B,CACNB1,CACNA2D3,CA1,SMPD1,CACNA1I	CYP3A4,CYP1A1,CYP2B6,CYP3A5,CYP2C8,CYP2D6		ABCB1
Digoxin	DB00390	Cardiovascular system	ATP1A1	CYP11A1		ABCB1,SLCO4C1,ABCB11,SLCO1A2,SLC51A,SLC51B,SLCO1B1
Nimodipine	DB00393	Cardiovascular system	CACNA1C,CACNA1D,CACNA1F,CACNA1S,CACNB1,CACNB2,CACNB3,CACNB4,NR3C2,AHR	CYP3A4
Beclomethasone dipropionate	DB00394	Dermatologicals,Respiratory system,Alimentary tract and metabolism	NR3C1	CYP3A5,CYP3A4	SERPINA6	ABCB1,ABCG2,SLCO1B1,SLCO1B3
Progesterone	DB00396	Genito urinary system and sex hormones	PGR,ESR1,NR3C2,CYP17A1,OPRK1,ORM1,NR3C1,AR,SHBG,ESR2	CYP3A5,CYP2C9,CYP3A7,CYP2C19,CYP3A4,CYP17A1,CYP1A1,CYP1B1,CYP2A6,CYP2D6		ABCB1,SLC22A2,SLC22A1,SLC22A3,ABCB11,ABCC1,SLC10A1,SLCO1B1,ABCG2,SLCO1B3
Sorafenib	DB00398	Antineoplastic and immunomodulating agents	BRAF,RAF1,FLT4,KDR,FLT3,PDGFRB,KIT,FGFR1,RET,FLT1	CYP2C9,CYP3A5,CYP3A7,CYP3A4,CYP2B6,CYP2C8,CYP1A2,CYP2C19,CYP2D6,UGT1A9,UGT1A1,ABCG2,ABCC4,ABCB1,ABCC2,RALBP1,SLCO1B1		ABCG2,ABCC4,ABCB1,ABCC2,RALBP1,SLCO1B1
Nisoldipine	DB00401	Cardiovascular system	CACNA1C,CACNA2D1,CACNB2,CACNA1D,CACNA1S	CYP3A4,CYP3A5,CYP3A7		ABCB1
Gentian Violet	DB00406	Genito urinary system and sex hormones,Dermatologicals				SLC22A1
Rosiglitazone	DB00412	Alimentary tract and metabolism	PPARG,ACSL4,PPARA,PPARD,RXRA,RXRB,RXRG	CYP2C8,CYP2C9,PTGS1,CYP1A2,CYP2A6,CYP2D6,CYP3A4	ALB	SLCO1B1,ABCB11
Pramipexole	DB00413	Nervous system	DRD3,DRD2,DRD4,HTR1A,ADRA2A			SLC22A2,SLC22A1,SLC22A3
Spironolactone	DB00421	Cardiovascular system	NR3C2,AR,PGR,NR3C1,CYP11B2,CYP17A1,SHBG,NR1I2	CYP2C8,CYP11B1	ALB	ABCC2,ABCB1,SLCO1A2,ABCB11
Streptozocin	DB00428	Antineoplastic and immunomodulating agents	SLC2A2,MGEA5	CYP1A1,CYP1A2,CYP2E1		ABCB1
Trifluridine	DB00432	Antineoplastic and immunomodulating agents,Sensory organs	TYMS	TK1,TYMP	ALB,SLC22A6,SLC28A1,SLC29A1,SLC29A2	SLC22A6,SLC28A1,SLC29A1,SLC29A2
Cerivastatin	DB00439	Cardiovascular system	HMGCR	CYP3A4,CYP3A5,CYP3A7,CYP2C8,CYP2D6,CYP2C9,CYP2B6,UGT1A1		ABCB1,ABCC2,ABCG2,SLCO1B1,ABCB11
Gemcitabine	DB00441	Antineoplastic and immunomodulating agents	RRM1,TYMS,CMPK1	CDA,DCK		ABCB1,ABCC10,SLC29A1,SLC28A1,SLC29A2,SLC28A3
Betamethasone	DB00443	Respiratory system,Dermatologicals,Sensory organs,Systemic hormonal preparations, excl. sex hormones and insulins,Cardiovascular system,Alimentary tract and metabolism	NR3C1	CYP3A4,CYP19A1,CYP3A5,CYP3A7,CYP2A6,CYP1B1,CYP2B6,CYP2C8,CYP2C9,CYP2C19	ALB,SERPINA6	ABCB1
Lansoprazole	DB00448	Alimentary tract and metabolism	ATP4A,MAPT	CYP1A1,CYP1B1,CYP2C8,CYP2C9,CYP2C18,CYP2D6,CYP3A4,CYP2C19		ABCG2,ABCB1,SLC22A8,SLC22A1,SLC22A2,SLC22A3
Levothyroxine	DB00451	Systemic hormonal preparations, excl. sex hormones and insulins	THRA,THRB,ITGAV,ITGB3	CYP2C8,UGT1A1,ABCB1	TTR,SERPINA7,ALB	SLCO1C1,SLC16A2,ABCB1,SLCO1A2,SLCO1B1,SLCO1B3,SLCO4A1,SLC7A5,SLCO2B1
Loratadine	DB00455	Respiratory system	HRH1,KCNH2	CYP3A4,CYP2D6,CYP1A1,CYP2C19,CYP2C8,CYP1A2,CYP2B6,CYP2C9,CYP3A5,UGT2B10,UGT1A1,UGT1A3,UGT2B15		ABCB1,ABCB11
Prazosin	DB00457	Cardiovascular system	ADRA1A,ADRA1B,ADRA1D,KCNH2,ADRA2A,ADRA2B		ORM1	SLC22A1,SLC22A3,ABCB1,ABCG2
Quinine	DB00468	Musculo-skeletal system,Antiparasitic products, insecticides and repellents	GP9,KCNN4	CYP3A5,CYP1A2,CYP2C8,CYP2C9,CYP2C19,CYP2E1,CYP3A7,CYP1A1,CYP3A4,CYP2D6		SLC22A2,SLC22A1,SLC22A5,ABCB1,SLCO1A2,SLC22A4,SLCO1B1
Montelukast	DB00471	Respiratory system	CYSLTR1,ALOX5	CYP2C8,CYP3A4,CYP2C9,PTGS1,CYP2A6		SLCO2B1
Raloxifene	DB00481	Genito urinary system and sex hormones	ESR1,ESR2,SERPINB9,TFF1	CYP2B6,CYP2C8,AOX1,CYP19A1,CYP3A4,UGT1A1,UGT1A10,UGT1A8	ALB,ORM1	SLCO1B1,SLCO1B3,ABCB1,ABCG2,ABCC2,ABCC3,ABCC4
Celecoxib	DB00482	Musculo-skeletal system,Genito urinary system and sex hormones,Antineoplastic and immunomodulating agents,Cardiovascular system	PTGS2,PDPK1,CA2,CA3,CDH11	CYP3A4,CYP2C9,CYP2D6,CYP2C8		ABCC4,ABCB11,ABCB1,ABCG2
Zidovudine	DB00495	Antiinfectives for systemic use	pol,TERT	CYP2A6,CYP2C9,CYP3A4,TK1,UGT2B7,UGT1A1	ALB	SLC22A2,SLC22A6,SLC22A7,SLC22A8,SLC22A11,SLC28A1,SLC29A2,ABCB1,ABCC4,ABCC5,ABCG2
Flutamide	DB00499	Antineoplastic and immunomodulating agents	AR,AHR,NR1I2	CYP3A4,CYP1A2,CYP1A1,CYP1B1,CYP2C19,CYP3A5
Cimetidine	DB00501	Alimentary tract and metabolism	HRH2	CYP1A2,CYP2C19,CYP3A4,CYP3A5,CYP2D6,CYP11B1,CYP2C8,CYP2C9,CYP2E1,FMO3,FMO1		ABCB1,SLC22A2,SLC22A1,SLC22A3,SLC22A5,SLC22A6,SLC22A8,SLC47A1,SLC22A4,SLC22A11,SLC22A7,ABCB11,SLC47A2
Haloperidol	DB00502	Nervous system	DRD2,DRD1,GRIN2B,HTR2A,DRD3,MCHR1,SLC18A2,HTR2C,SIGMAR1,HRH1,CHRM3,ADRA1A,ADRA2A,ADRA2B,ADRA2C,HTR1A,HTR6,HTR7	CYP3A5,CYP3A7,CYP1A2,CYP2D6,CYP3A4,CBR1,UGT1A9,CYP2C19,CYP2C9,CYP1A1		ABCB1
Ritonavir	DB00503	Antiinfectives for systemic use	pol,NR1I2	CYP3A4,CYP2D6,CYP2C9,CYP2C19,CYP2B6,CYP2C8,CYP1A2,CYP3A5,CYP3A7	ALB,ORM1	ABCB1,ABCC1,SLCO1A2,ABCC2,ABCG2,SLCO1B1,SLCO2B1,ABCB11,SLCO1B3
Dextrothyroxine	DB00509	Cardiovascular system	THRA,THRB,TPO			SLCO1B1,SLCO1C1,SLCO4A1,SLCO4C1,SLC7A5
Aminocaproic acid	DB00513	Blood and blood forming organs	PLG,PLAT,LPA	AOX1
Albendazole	DB00518	Antiparasitic products, insecticides and repellents	TUBA1A,TUBB4B	CYP1A1,CYP1A2,CYP3A4,CYP2C19		ABCB1
Caspofungin	DB00520	Antiinfectives for systemic use	fksA	CYP3A4		SLC22A1,ABCB1,SLC22A6,SLCO1B1,SLCO1B3
Erlotinib	DB00530	Antineoplastic and immunomodulating agents	EGFR,NR1I2	CYP3A4,CYP3A5,CYP1A2,CYP1A1,CYP2D6,CYP2C8,CYP1B1,UGT1A1	ALB,ORM1,ABCG2,ABCB1,SLCO2B1	ABCG2,ABCB1,SLCO2B1
Cyclophosphamide	DB00531	Antineoplastic and immunomodulating agents	NR1I2	CYP2C9,CYP3A4,CYP2B6,CYP2C19,CYP2A6,CYP2C18,CYP2C8,CYP3A5
Rofecoxib	DB00533	Musculo-skeletal system	PTGS2,ELN	CYP1A2,CYP3A4,PTGS1,CYP2C8,CYP2C9		ABCC4
Guanidine	DB00536	Others	GAMT,RNASE1,DLG4,E,ALDH2,rocF			SLC22A2,SLC22A1,SLC22A3,SLC22A5,SLC22A8,SLC22A4,SLC47A1,SLC47A2
Toremifene	DB00539	Antineoplastic and immunomodulating agents	ESR1,SHBG	CYP3A4,CYP1A1		ABCB1
Vincristine	DB00541	Antineoplastic and immunomodulating agents	TUBB,TUBA4A	CYP3A5,CYP3A7,CYP3A4		ABCB1,ABCC3,SLC22A3,ABCC1,ABCC10,ABCC2,ABCB11,ABCG2,RALBP1,SLCO1B1,SLCO1B3
Benazepril	DB00542	Cardiovascular system	ACE	MTHFR		SLC15A1,SLC15A2
Fluorouracil	DB00544	Antineoplastic and immunomodulating agents	TYMS	CYP2C9,CYP1A2,TYMP,DPYD,UPP1,UPP2,CYP2A6,CYP2C8,MTHFR,TYMS,UMPS,PPAT	ALB,SERPINA7	SLC22A7,SLC29A1,ABCG2,ABCC3,ABCC4,ABCC5
Propylthiouracil	DB00550	Systemic hormonal preparations, excl. sex hormones and insulins	TPO	MPO,DBH,CYP1A1
Methoxsalen	DB00553	Dermatologicals		CYP1A2,CYP2A6,CYP1A1,CYP2A13
Lamotrigine	DB00555	Nervous system	CACNA1E,ADORA1,ADORA2A,ADRA1A,ADRA2A,ADRB1,DRD2,HRH1,OPRK1,CHRNA1,HTR2A,HTR3A,GRIA1	DHFR	ALB	ABCB1,SLC22A2,SLC22A1
Methotrexate	DB00563	Antineoplastic and immunomodulating agents	DHFR,TYMS,ATIC	DHFR,AOX1,MTHFR,PGD,FPGS,TYMS,ATIC,GGH,CYP3A4	ALB	ABCC3,ABCC4,ABCC1,SLC22A6,ABCC10,SLC22A8,ABCC2,ABCB1,SLCO1A2,SLC16A1,ABCC11,SLCO1B3,SLC22A11,SLCO1C1,SLCO3A1,ABCG2,SLC22A7,SLC46A1,SLCO1B1,SLCO4C1,SLC19A1,FOLR1,FOLR2,SLC15A1,SLC36A1
Cinnarizine	DB00568	Nervous system	HRH1,CACNA1C,CACNA1D,CACNA1F,CACNA1S,CACNA1G,CACNA1H,CACNA1I,DRD2	CYP2D6,CYP2C9,CYP1A2,CYP2B6,CYP2A6,CYP1A1,CYP3A4
Vinblastine	DB00570	Antineoplastic and immunomodulating agents	TUBA1A,TUBB,TUBD1,TUBG1,TUBE1,JUN	CYP3A4,CYP2D6		ABCB1,ABCC1,ABCC2,ABCC6,ABCB11,SLCO1B1
Propranolol	DB00571	Cardiovascular system	ADRB1,ADRB2,ADRB3,HTR1A,HTR1B	CYP3A5,CYP2D6,CYP3A7,CYP1A2,CYP2C19,CYP3A4,CYP1A1,MAOA	ORM1,ALB	SLC22A2,ABCB1
Clonidine	DB00575	Sensory organs,Cardiovascular system,Nervous system	ADRA2A,ADRA2B,ADRA2C,ADRA1A,ADRA1B,ADRA1D	CYP2D6,CYP1A2,CYP3A4,CYP1A1,CYP3A5	ALB	SLC22A3,SLC22A5,SLC22A4,ABCB1
Levocarnitine	DB00583	Alimentary tract and metabolism	SLC22A4,SLC22A5,CRAT,SLC25A29,SLC25A20,CROT,CPT2,CPT1A,XDH,CES1,MPO			SLC22A4,SLCO1B1,SLC22A5,SLC22A16,SLC22A8
Diclofenac	DB00586	Sensory organs,Musculo-skeletal system,Dermatologicals	PTGS2,PTGS1	CYP2C9,CYP2C19,CYP1A2,CYP2C8,UGT2B7,CYP3A4,CYP2B6,CYP2C18,CYP2E1,UGT1A3,UGT1A9,UGT2B4,ALOX5,PLA2G2A	TTR,ALB	SLC22A6,ABCC4,ABCC1,SLC22A8,SLC22A11,SLCO1C1,SLCO1B1,ABCB11,SCN4A,ASIC1,KCNQ2,KCNQ3,ABCB1
Fluticasone propionate	DB00588	Others	NR3C1,PGR,PLA2G4A,NR3C2	CYP3A4,CYP3A5,CYP3A7,CYP2C8	SERPINA6,SLCO1B1	ABCB1,SLCO1B1
Doxazosin	DB00590	Cardiovascular system	ADRA1A,ADRA1D,ADRA1B	CYP2C19,CYP2D6,CYP3A4,CYP2C9		ABCB1,SLC22A1
Labetalol	DB00598	Cardiovascular system	ADRB1,ADRB2	CYP2D6,CYP2C19,UGT1A1,UGT2B7,UGT1A9	ALB	ABCB5
Ivermectin	DB00602	Antiparasitic products, insecticides and repellents,Dermatologicals	GLRA3,GABRB3	CYP3A4		ABCB1,ABCC1,ABCC2,ABCG2,SLCO1B1,SLCO1B3
Cisapride	DB00604	Alimentary tract and metabolism	HTR4,HTR3A,HTR2A,KCNH2	CYP3A7,CYP3A4,CYP3A5,CYP2A6,CYP2B6,CYP2C19,CYP2C8,CYP2C9,CYP2D6
Sulindac	DB00605	Musculo-skeletal system	PTGS2,PTGS1,AKR1B1,MAPK3,PPARD,PTGDR2,AKR1B10	CYP1A1	ALB	SLC22A6
Chloroquine	DB00608	Antiparasitic products, insecticides and repellents	GSTA2,TNF,TLR9,GST,HMGB1,GSTM1,ACE2	CYP2C8,CYP3A4,CYP3A5,CYP2D6,CYP1A1	ALB	ABCB1
Amodiaquine	DB00613	Antiparasitic products, insecticides and repellents	HNMT	CYP2C8,CYP1A1,CYP1B1,CYP2D6,CYP2C9		ABCB1
Imatinib	DB00619	Antineoplastic and immunomodulating agents	BCR,KIT,RET,NTRK1,CSF1R,PDGFRA,DDR1,ABL1,PDGFRB	CYP3A4,CYP3A5,CYP3A7,CYP1A2,CYP2C9,CYP2D6,CYP2C19,PTGS1,CYP2C8	ALB,ORM1	SLC22A1,ABCB1,SLC22A2,ABCG2,ABCA3,ABCB11
Nicardipine	DB00622	Cardiovascular system	CACNA1C,CACNB2,CACNA2D1,CACNA1D,PDE1A,PDE1B,ADRA1A,ADRA1B,ADRA1D,CHRM1,CHRM2,CHRM3,CHRM4,CHRM5,CALM1	CYP3A4,CYP2D6,CYP2C19,CYP2C8,CYP2B6,CYP2E1,CYP3A5,CYP2C9		ABCB1,SLCO1B1,ABCB11
Testosterone	DB00624	Genito urinary system and sex hormones	AR,ESR1,NR3C2	CYP3A4,CYP3A5,CYP3A7,CYP3A43,CYP19A1,MAOA,CYP11A1,CYP1A1,CYP1B1,CYP2A13,CYP2B6,CYP2C19,CYP2C9,CYP2C8	ALB,SHBG	SLC22A8,SLC22A7,SLC10A1,ABCG2,SLCO1B3
Efavirenz	DB00625	Antiinfectives for systemic use	pol	CYP2C19,CYP2C9,CYP2B6,CYP3A4,CYP3A5,CYP3A7,CYP1A2,CYP2D6,CYP2C8,UGT1A1	ALB	ABCB11,SLC22A1
Dexmedetomidine	DB00633	Nervous system	ADRA2A	CYP2E1,CYP1A2,CYP1A1,CYP2D6
Prednisone	DB00635	Alimentary tract and metabolism,Systemic hormonal preparations, excl. sex hormones and insulins	NR3C1	CYP3A4,CYP2C19,CYP3A5,CYP2A6,CYP1B1,CYP2B6,CYP2C8,CYP2C9,HSD11B1	ALB,SERPINA6	ABCB1,SLCO1A2
Clofibrate	DB00636	Cardiovascular system	PPARA	CYP2E1,GSTA2,CYP3A4,CYP1A1,CYP4A11	SERPINA7
Simvastatin	DB00641	Alimentary tract and metabolism,Cardiovascular system	HMGCR,ITGAL,HDAC2	CYP3A4,CYP3A5,CYP2C8,CYP2C9,CYP2D6,CYP2B6,UGT1A1,UGT1A3,UGT2B7,CYP2C19		ABCB1,SLCO1A2,SLCO1B1,ABCC2,ABCB11,SLCO2B1,SLCO1B3
Mebendazole	DB00643	Antiparasitic products, insecticides and repellents	TUBA1A,TUBB4B	CYP1A1
Nystatin	DB00646	Dermatologicals,Genito urinary system and sex hormones,Alimentary tract and metabolism				SLCO1B1,SLCO1B3
Stavudine	DB00649	Antiinfectives for systemic use	pol		ALB	SLC22A6,SLC28A1
Magnesium sulfate	DB00653	Alimentary tract and metabolism,Various,Dermatologicals,Blood and blood forming organs
Estrone	DB00655	Genito urinary system and sex hormones	ESR1,ESR2,AR,CYP19A1,SHBG	CYP1A1,CYP1A2,CYP3A4,CYP1B1,CYP2B6,CYP2C9,CYP2E1,CYP3A5	ALB	SLCO2B1,ABCB1,SLCO1A2,ABCG2,SLCO1B1,SLC22A8
Verapamil	DB00661	Cardiovascular system	CACNA1C,CACNA1B,CACNA1A,KCNJ11,CACNA1G,CACNA1H,KCNH2,SLC6A4,ADRA1A,ADRA1B,ADRA1D	CYP3A4,CYP2C8,CYP2C9,CYP3A5,CYP2C18,CYP2B6,CYP2C19,CYP1A2,CYP2E1,CYP2D6	ALB,ORM1	ABCB1,SLC22A1,SLC22A4,SLC22A5,ABCC3,SLCO1B1,SLCO1A2,ABCC1,ABCC4,ABCC10,SLC47A1,SLC47A2
Epinephrine	DB00668	Alimentary tract and metabolism,Respiratory system,Blood and blood forming organs,Cardiovascular system,Sensory organs	ADRA1A,ADRA1B,ADRB1,ADRB2,ADRA2A,ADRA2B,ADRA1D,TNF	CYP2C9,CYP3A4,COMT		SLC22A2,SLC22A1
Sumatriptan	DB00669	Nervous system,Genito urinary system and sex hormones	HTR1D,HTR1B,HTR1F,HTR1A	MAOA		SLCO1A2,ABCB1,ABCG2,SLCO1B1
Tamoxifen	DB00675	Antineoplastic and immunomodulating agents	ESR1,ESR2,EBP,AR,KCNH2,NR1I2,ESRRG,SHBG,MAPK8	CYP2D6,CYP3A4,CYP3A5,CYP3A7,CYP2C9,CYP2C19,CYP2B6,CYP1A1,CYP1B1,FMO1,FMO3,CYP2C8,CES1,CYP19A1,CYP2A6,CYP2E1,UGT1A10,SULT1A1,SULT2A1,CYP1A2,UGT2B7,UGT2B17,SULT1E1	ALB,SERPINA7	ABCB1,ABCG2,ABCC2,ABCB11,ABCA1
Losartan	DB00678	Cardiovascular system	AGTR1	CYP2C9,CYP3A4,CYP2C19,UGT1A1,UGT1A3,UGT1A10,UGT2B7,UGT2B17,CYP2C8	ALB	ABCB1,SLC22A6,SLC22A12,SLC2A9,ABCB11
Pentosan polysulfate	DB00686	Cardiovascular system,Genito urinary system and sex hormones	FGF2,FGF1,FGF4
Mycophenolate mofetil	DB00688	Others	IMPDH1,IMPDH2,PTS	UGT1A1,UGT1A7,UGT1A6,UGT1A9,UGT2B7,UGT1A8,UGT1A10,CES1,CYP3A4,CYP3A5,CYP2C8,CES2		SLCO1B1,SLCO1B3,ABCG2,ABCB1,ABCC2
Flurazepam	DB00690	Nervous system		CYP3A4,CYP2E1,CYP2A6		ABCB1,SLC22A2
Daunorubicin	DB00694	Antineoplastic and immunomodulating agents	TOP2A,TOP2B	CYP3A4,CYP3A5,CYP1A1,CYP1B1,XDH,POR		ABCB1,ABCC1,ABCC10,ABCC2,ABCC6,ABCB11,ABCG2
Amprenavir	DB00701	Antiinfectives for systemic use	pol	CYP3A4,CYP2B6,CYP2C19,CYP2C9,CYP2D6,CYP3A5		ABCB1,ABCC1,SLCO1B1
Lamivudine	DB00709	Antiinfectives for systemic use	pol,P	DCK,CMPK1,PGK1,NME1,NME2,PCYT1A,PCYT2,NT5C	ALB	ABCC1,SLC22A6,ABCG2,SLC22A1,SLC22A2,SLC22A3,ABCB1,ABCC4,ABCC3,ABCC2
Flurbiprofen	DB00712	Musculo-skeletal system,Respiratory system,Sensory organs	PTGS1,PTGS2	CYP2C9,UGT2B7,UGT1A1,UGT1A3,UGT1A9,UGT2B4	ALB	ABCC4,SLC22A6
Apomorphine	DB00714	Genito urinary system and sex hormones,Nervous system	DRD4,DRD2,DRD3,DRD5,DRD1,ADRA2C,ADRA2B,HTR1A,HTR2A,HTR2B,HTR2C,ADRA2A,HTR1D,HTR1B	COMT,SULT1A1,SULT1A2,SULT1A3,SULT1E1,SULT1B1,CYP2B6,CYP2C8,CYP3A4,CYP3A5	ALB	SLC18A2
Norethisterone	DB00717	Genito urinary system and sex hormones	PGR,AR,NR3C1	CYP3A4,AKR1C4,HSD3B2,AKR1D1,CYP2C19,CYP1A2,CYP2A6	ALB,SHBG	ABCB1
Adefovir dipivoxil	DB00718	Antiinfectives for systemic use	P	AK2,AK4,NME1,NME2		SLC22A6,ABCC4,ABCC5,SLC22A3
Rocuronium	DB00728	Musculo-skeletal system	CHRNA2,CHRM2,HTR3A			SLC22A1,SLCO1A2
Thiabendazole	DB00730	Dermatologicals,Antiparasitic products, insecticides and repellents	frdA	CYP1A2,CYP1A1
Nateglinide	DB00731	Alimentary tract and metabolism	ABCC8,PPARG	CYP2C9,CYP3A4,CYP3A5,CYP3A7,PTGS1,UGT1A9,CYP2D6	ALB,ORM1,ABCC4,SLC16A1,SLC15A1,SLC15A2,SLC22A6	ABCC4,SLC16A1,SLC15A1,SLC15A2,SLC22A6
Pentamidine	DB00738	Antiparasitic products, insecticides and repellents	TRDMT1	CYP2C19,CYP1A1,CYP2D6,CYP3A5,CYP4A11
Riluzole	DB00740	Nervous system	SCN5A,SLC7A11	CYP1A2,CYP1A1		ABCG2
Hydrocortisone	DB00741	Sensory organs,Alimentary tract and metabolism,Dermatologicals,Respiratory system,Systemic hormonal preparations, excl. sex hormones and insulins,Cardiovascular system	NR3C1,ANXA1	CYP3A4,CYP3A5,CYP3A7,CYP11B1,CYP11B2,CYP2C8,AKR1D1,SRD5A2,HSD11B2,HSD11B1,CYP2A6,CYP1B1,CYP2B6,CYP2C9,CYP2C19	SHBG,SERPINA6	ABCB1,SLCO1A2,SLC22A8
Tranylcypromine	DB00752	Nervous system	MAOB,MAOA	CYP2D6,CYP2C9,CYP2C19,CYP1A2,CYP2E1,CYP2A6
Tretinoin	DB00755	Dermatologicals,Antineoplastic and immunomodulating agents	RXRB,RXRG,RARG,ALDH1A1,GPRC5A,ALDH1A2,RARRES1,RARA,RARB,LCN1,OBP2A,RBP4,PDK4,RXRA,CYP26A1,CYP26B1,CYP26C1,HPGDS	CYP3A7,CYP2B6,CYP2C8,CYP2C9,CYP3A4,CYP3A5,CYP2A6,CYP2C18,CYP1A1,CYP4A11	ALB	CRABP1,CRABP2
Clopidogrel	DB00758	Blood and blood forming organs	P2RY12	CYP3A4,CYP2B6,CYP3A5,CYP2C19,CYP2C9,CYP1A2,CYP2C8,CES1		ABCB1,SLC22A1,SLC22A2
Irinotecan	DB00762	Antineoplastic and immunomodulating agents	TOP1,TOP1MT	CYP3A4,CYP3A5,CYP2B6,CYP3A7,UGT1A1,UGT1A9,CES1,CES2,BCHE	ALB	SLC22A3,SLCO1B1,ABCC1,ABCG2,ABCB1,ABCC2
Methimazole	DB00763	Systemic hormonal preparations, excl. sex hormones and insulins	TPO	CYP1A2,CYP2A6,CYP2B6,CYP2C19,CYP2C9,CYP2D6,CYP2E1,CYP3A4,FMO3
Alprostadil	DB00770	Cardiovascular system,Genito urinary system and sex hormones	PTGER2,PTGER1,PTGDR2			ABCC5,SLCO2B1,SLCO3A1,ABCC4,SLCO2A1,SLC22A6
Estradiol	DB00783	Genito urinary system and sex hormones	ESR1,ESR2,NR1I2,CHRNA4,GPER1,MT-ATP6,BECN1	CYP3A4,CYP1A2,CYP3A5,CYP3A7,UGT1A1,CYP1A1,CYP1B1,CYP2C19,CYP2C8,CYP2C9,UGT2B15,COMT	SHBG,ALB,FABP2	SLC22A2,SLC22A3,ABCC10,SLC22A11,ABCG2,SLCO1B1,ABCB1,SLC22A8,SLCO1B3,SLCO1C1
Acyclovir	DB00787	Antiinfectives for systemic use,Dermatologicals,Sensory organs	TK	TK,GUK1	ALB	SLC22A1,SLC22A6,SLC22A8,SLC10A2,SLC47A1,SLC47A2
Sulfasalazine	DB00795	Genito urinary system and sex hormones,Alimentary tract and metabolism	ALOX5,PTGS2,PTGS1,PPARG,CHUK,IKBKB,SLC7A11,ACAT1,TBXAS1,PLA2G1B			ABCG2,ABCC2,SLC46A1,SLCO1B1,SLCO1B3,SLCO2B1
Gentamicin	DB00798	Sensory organs,Dermatologicals,Antiinfectives for systemic use	rpsL,LRP2,nadE,DHFR			SLC22A6
Indapamide	DB00808	Cardiovascular system,Genito urinary system and sex hormones	SLC12A3	CYP3A4,EPHX1	ALB
Meloxicam	DB00814	Musculo-skeletal system	PTGS2,PTGS1	CYP2C9,CYP3A4,PGD,CYP2C8	ALB	ABCC4
Propofol	DB00818	Nervous system	GABRB2,GABRB3,SCN4A,SCN2A	CYP2C9,CYP2B6,UGT1A8,UGT1A9,UGT1A1,FAAH,CYP2E1,CYP1B1,CYP1A1,CYP1A2,CYP2C18,CYP2C19,CYP2C8,UGT1A6	ALB	ABCB1
Menthol	DB00825	Others	TRPM8,TRPA1,TRPV3,OPRK1	CYP3A4
Mifepristone	DB00834	Genito urinary system and sex hormones	PGR,NR3C1,KLK3,NR1I2	CYP3A4,CYP3A5,CYP2D6,CYP2C8,CYP2C9		ABCB1,ABCC1,ABCB11,SLCO1B1,SLCO1B3
Dacarbazine	DB00851	Antineoplastic and immunomodulating agents	POLA2,PGD	CYP1A1,CYP1A2,CYP2E1
Penicillamine	DB00859	Musculo-skeletal system				SLCO1B1
Ranitidine	DB00863	Alimentary tract and metabolism	HRH2,ACHE	CYP1A2,CYP2D6,CYP3A4,ACHE		SLC22A1,ABCB1,SLC22A8,SLC22A2
Tacrolimus	DB00864	Dermatologicals,Antineoplastic and immunomodulating agents	FKBP1A	CYP3A5,CYP3A4	ALB,ORM1	ABCB1,ABCA5,SLCO1B1
Sirolimus	DB00877	Sensory organs,Antineoplastic and immunomodulating agents	MTOR,FKBP1A,FGF2	CYP3A4,CYP3A5,CYP3A7		ABCB1,SLCO1B1,SLC47A1
Granisetron	DB00889	Alimentary tract and metabolism	HTR3A	CYP3A4,CYP1A1
Ethanol	DB00898	Various,Dermatologicals	GABRA1,GRIN3A,GLRA1,GLRA2,CACNB1,HTR3A,GABRA2,CHRNA10,CACNA1C,GABRA5,GABRA4,GABRA3,GRIA1,CACNG1,CHRNA2,GABRA6,GRIA2,GRIA4,GRIA3,CHRNA4,CHRNB2,KCNJ3,KCNJ6,VCAM1,SLC29A1,KCNJ5,CHRNA7,CHRNA9,GABRB1,GABRB3,GABRB2,CACNA1S,CACNA1D,CHRNB4,CHRNA3,CHRNA5,CHRNA6,CHRNB3,GABRG1,GABRG3,GABRE,GABRP,GABRQ,GABRD,SLC29A2,HTR3E,HTR3B,HTR3D,HTR3C,CACNG2,KCNJ9,L1CAM	CYP1A1,CYP1A2,CYP2B6,CYP2C9,CYP2C19,CYP2E1,CYP3A4,CYP4A11,ADH1A,ADH1B,ADH1C,ADH5,ADH4,ADH7,ADH6,AKR1A1
Quinidine	DB00908	Cardiovascular system	SCN5A,KCNK1,KCNK6,KCNH2,ADRA1A,ADRA1B,ADRA1D	CYP3A4,CYP3A7,CYP2D6,CYP1A2,CYP2E1,CYP1A1,CYP2B6,CYP2C9,CYP2C8	ORM1	SLC22A2,SLC22A1,SLC22A5,ABCB1,SLCO1A2,SLC22A8,ABCC2,SLC22A4,SLCO1B1,ABCB11
Repaglinide	DB00912	Alimentary tract and metabolism	ABCC8,PPARG	CYP3A4,CYP2C8	ALB	SLCO1B1,ABCB11
Phenformin	DB00914	Alimentary tract and metabolism	PRKAA1,KCNJ8	CYP2D6		SLC22A2,SLC22A1
Amantadine	DB00915	Nervous system	M,GRIN3A,CHRNA7,DRD2,CHRNA4,CHRNA3	DDC,MAOB		SLC22A2,SLC22A1
Metronidazole	DB00916	Alimentary tract and metabolism,Dermatologicals,Antiinfectives for systemic use,Genito urinary system and sex hormones,Antiparasitic products, insecticides and repellents,	rdxA	CYP2C9,CYP3A4,CYP2C8,UGT1A1,CYP2A6,CYP3A5,CYP3A7		ABCB1
Dinoprostone	DB00917	Genito urinary system and sex hormones	PTGER2,PTGER1,PTGER3,PTGER4,PTGDR2			SLC22A2,ABCC5,SLC22A6,SLC22A8,SLC22A11,SLC22A7,ABCC4,SLCO2B1,SLCO1A2,SLC51A,SLC51B,SLCO2A1,SLCO4A1,SLCO1C1,SLCO3A1,SLCO1B1
Buprenorphine	DB00921	Nervous system	OPRM1,OPRK1,OPRD1,OPRL1	CYP3A4,CYP3A5,CYP2C9,CYP2C8,CYP3A7,CYP2D6,CYP2C18,CYP2C19		ABCB1,ABCG2
Phenoxybenzamine	DB00925	Cardiovascular system	ADRA1A,ADRA2A,ADRA2C,ADRA2B,CALM1,ADRB2,ADRA1B,ADRA1D			SLC22A2,SLC22A1,SLC22A3
Tipranavir	DB00932	Antiinfectives for systemic use	pol	CYP3A4,CYP2D6,CYP2C19,UGT1A1		ABCB11,SLCO2B1,SLCO1B1,SLCO1B3,ABCB1
Salmeterol	DB00938	Respiratory system	ADRB2,ADRB1,ADRB3	CYP3A4,CYP3A5,CYP3A7,CYP2C8	ALB	SLC22A1,SLC22A3,SLC22A2
Fexofenadine	DB00950	Respiratory system	HRH1		ALB	ABCB1,SLCO1B1,SLCO1B3,SLCO2B1,SLCO1A2,ABCC2,ABCC3,SLC22A8
Isoniazid	DB00951	Antiinfectives for systemic use	katG,inhA,CYP2C8,CYP1A2,CYP3A4,CYP2C19,folA	CYP2E1,CYP2C9,CYP1A2,CYP2D6,CYP2C19,NAT2,nat,CYP2A6,CYP2C8	ALB
Methylprednisolone	DB00959	Dermatologicals,Systemic hormonal preparations, excl. sex hormones and insulins,Sensory organs	NR3C1,ANXA1	CYP3A4,CYP2A6,CYP1B1,CYP2B6,CYP2C8,CYP2C19,CYP2C9	ALB	ABCB1
Azelastine	DB00972	Respiratory system,Sensory organs	HRH1,HRH2,PLA2G1B,LTC4S	CYP3A4,CYP2D6,CYP1A2,CYP2C19,CYP1A1,CYP3A5,CYP2C9,CYP2C8,CYP2A6,CYP2E1,CYP2B6		ABCB1
Ezetimibe	DB00973	Cardiovascular system	NPC1L1,SOAT1,ANPEP	UGT1A1,UGT1A3,UGT2B15,UGT2B7,CYP3A4,CYP2C8		ABCB1,ABCC2,ABCC3,SLCO1B1,ABCG2,ABCB11
Dipyridamole	DB00975	Blood and blood forming organs	PDE10A,ADA,PDE5A,PDE4A,RCAN1,ORM1			ABCC4,ABCC5,ABCB1,SLCO1B1,SLCO1B3,SLCO2B1,ABCB11
Telithromycin	DB00976	Antiinfectives for systemic use		CYP3A4		SLCO1B1,SLCO1B3
Formoterol	DB00983	Respiratory system	ADRB2,ADRB1,ADRB3	CYP2D6,CYP2C19,CYP2C9,CYP2A6,UGT1A8,UGT1A9,UGT2B7,UGT2B15	ALB	SLC22A1,SLC22A3,SLC22A4,SLC22A5
Dopamine	DB00988	Cardiovascular system	DRD2,DRD1,DRD5,DRD3,DRD4,SLC6A3,DBH,HTR1A,HTR7,SLC6A2,SLC6A4,HTR3A,HTR3B,SOD1,SLC18A2	MAOA,MAOB,COMT,DBH		SLC22A2,SLC22A1,SLC22A3,SLC22A5,POU5F1
Hydrochlorothiazide	DB00999	Cardiovascular system,Genito urinary system and sex hormones	SLC12A3,KCNMA1		ALB	SLC22A6,SLC22A8,SLC22A11,ABCC4
Ganciclovir	DB01004	Antiinfectives for systemic use,Sensory organs	TK			SLC22A1,SLC22A6,SLC22A8,SLC22A7,SLC47A1,SLC47A2
Letrozole	DB01006	Antineoplastic and immunomodulating agents	CYP19A1	CYP19A1,CYP3A4,CYP2A6,CYP2C19,UGT2B7	ALB	ABCB1
Ketoprofen	DB01009	Musculo-skeletal system	PTGS1,PTGS2,CXCR1	CYP2C9,CYP2C8,UGT1A1	ALB	ABCC4,SLCO1A2,SLC22A6,SLC22A8,SLC22A11,SLC22A7
Metyrapone	DB01011	Various	CYP11B1,camC	CYP11B2,CYP2A6,CYP3A4,CYP11B1,CYP2E1		ABCC3
Guanfacine	DB01018	Cardiovascular system	ADRA2A,ADRA2B	CYP3A4,CYP2C19		SLC47A1,SLC22A1,SLC22A2
Felodipine	DB01023	Cardiovascular system	CACNA1C,CACNA2D1,CACNB2,CACNA1D,CACNA1S,CACNA1H,CACNA2D2,CALM1,PDE1B,PDE1A,NR3C2,TNNC2,TNNC1	CYP3A4,CYP3A5,CYP3A7,CYP2C8,CYP2C9,CYP2D6		ABCB1,ABCB11
Ketoconazole	DB01026	Genito urinary system and sex hormones,Antiinfectives for systemic use,Dermatologicals	ERG11,AR,CYP17A1,CYP21A2,KCNH2,NR1I2,NR1I3	CYP3A4,CYP3A5,CYP2C19,CYP1A1,CYP1A2,CYP2A6,CYP1B1,CYP2B6,CYP2C8,CYP2C9,CYP2D6,CYP11B1,UGT1A1,UGT1A7,UGT2B7,CYP4F12,CYP19A1,CYP4F2	ALB,SHBG	ABCB1,SLCO1B1,ABCB11
Methoxyflurane	DB01028	Nervous system	GABRA1,GRIA1,GLRA1,ATP2C1,KCNA1,MT-ND1	CYP2E1,CYP1A2,CYP2A6,CYP2B6,CYP2C9,CYP2D6,CYP3A4
Probenecid	DB01032	Musculo-skeletal system,Genito urinary system and sex hormones	SLC22A6,SLC22A11,SLC22A8,PANX1,TAS2R16	CYP2C8,CYP3A4,UGT1A1,CYP2C9	ALB	SLC22A2,SLC22A1,ABCC3,ABCC4,ABCC5,SLC16A7,SLC22A5,ABCC6,ABCC1,SLCO1A2,SLC16A1,SLC10A1,SLC22A6,SLC22A10,SLC22A8,ABCC2,ABCC11,SLC22A11,SLCO1C1,SLC22A7,SLC22A12,SLC2A9
Mercaptopurine	DB01033	Antineoplastic and immunomodulating agents,Respiratory system	HPRT1,PPAT	TPMT,XDH,AOX1		SLC22A8,ABCC4,ABCC5,SLC28A2,SLC28A3,SLC29A1,SLC29A2
Procainamide	DB01035	Cardiovascular system	SCN5A,DNMT1,KCNH2	CYP2D6,BCHE		SLC22A2,SLC22A1,SLC22A3,SLC22A5,SLC22A4,SLC47A1,SLC47A2
Selegiline	DB01037	Nervous system	MAOB,MAOA	CYP2B6,CYP3A4,CYP2A6,CYP1A2,CYP2C19,CYP2C8,CYP2C9,CYP2D6,CYP2E1		ABCB1
Fenofibrate	DB01039	Cardiovascular system	PPARA,MMP25,NR1I2	UGT1A9,CES1,CBR1,CYP2C8,CYP2C19,CYP2A6,AKR1C1,AKR1C2,AKR1C3,AKR1B1,CYP2C9	ALB	ABCB11
Thalidomide	DB01041	Antineoplastic and immunomodulating agents	CRBN,TNF,NFKB1,FGFR2,PTGS2	CYP2C19,CYP1A1,CYP2E1,CYP2C9,PTGS1,PTGS2,CYP3A5
Memantine	DB01043	Nervous system	HTR3A,CHRNA7,DRD2,GRIN1	CYP2B6,CYP2A6,CYP2C19		SLC22A2,SLC9A1,SLC22A4,SLC47A1
Rifampicin	DB01045	Antiinfectives for systemic use	rpoB,NR1I2	CYP2C9,CYP1A2,CYP2C8,CYP3A4,CYP2B6,UGT1A1,CYP2C19,CYP2A6,CYP2E1,CYP3A43,CYP3A7,UGT1A9,CYP3A5	ALB	ABCB1,SLCO1B3,ABCC1,SLC22A7,SLCO1B1,ABCC3,ABCC5,SLCO2B1,SLCO1A2,ABCB11,ABCC2,SLC22A6,SLC22A8
Abacavir	DB01048	Antiinfectives for systemic use	pol	ADH6,UGT1A1,ADK
Ibuprofen	DB01050	Genito urinary system and sex hormones,Cardiovascular system,Musculo-skeletal system,Respiratory system,Nervous system	PTGS2,PTGS1,BCL2,THBD,FABP2,PPARG,CFTR,PPARA,GP1BA,S100A7	CYP2C9,CYP2C8,CYP2C19,UGT1A3,UGT1A9,UGT2B4,UGT2B7,AMACR,CYP3A4	ALB	SLCO2B1,ABCB1,ABCC4,ABCC1,SLCO1A2,SLC22A6,SLC22A8,SLC22A11
Novobiocin	DB01051	Others	gyrB,topA			SLC22A6,SLC22A8,SLC22A11,ABCG2,SLCO1B1,SLCO1B3,SLCO2B1
Benzylpenicillin	DB01053	Antiinfectives for systemic use,Sensory organs	pbp3,SLC22A8,SLC15A1,SLC15A2	bla	ALB	SLC22A5,SLC15A1,SLC15A2,SLC22A6,SLC22A8,SLC22A4,SLC22A11,SLCO2B1,SLCO4A1,SLCO3A1,SLCO1B1
Nitrendipine	DB01054	Cardiovascular system	CACNA1C,CACNA2D1,CACNB2,CACNA1D,CACNA1S,CACNA2D2,CACNA1H	CYP3A4,CYP3A5,CYP3A7		ABCB1,ABCB11
Norfloxacin	DB01059	Antiinfectives for systemic use,Sensory organs	parC,gyrA,TOP2A	CYP1A2,CYP3A4,CYP1A1		SLC22A5,SLC22A6
Isoprenaline	DB01064	Cardiovascular system,Respiratory system	ADRB1,ADRB2,ADRB3,MAPK1,PIK3R1,PIK3R2,PIK3R3,PDE4,SOD1	CYP1A1
Melatonin	DB01065	Nervous system	MTNR1A,MTNR1B,ESR1,RORB,CALM1,MPO,EPX,CALR,ASMT,NQO2	CYP1A1,CYP1A2,CYP1B1,CYP2C19,CYP2C9,ASMT,IDO1,MPO,CYP19A1		SLC22A8
Promethazine	DB01069	Respiratory system,Dermatologicals,Various	HRH1,DRD2,CHRM1,CHRM2,CHRM3,CHRM4,CHRM5,CALM1,HRH2	CYP2D6,CYP2B6,CYP2C9	ALB	ABCB1,ABCC3,ABCC4
Atazanavir	DB01072	Antiinfectives for systemic use	pol	CYP3A4,CYP2C9,UGT1A1,CYP2C8,CYP1A2	ALB	ABCB1,ABCC1,SLCO1B1,SLCO1B3,ABCB11,SLCO2B1
Atorvastatin	DB01076	Cardiovascular system	HMGCR,DPP4,AHR,HDAC2,NR1I3	CYP3A4,CYP3A5,CYP3A7,CYP2C8,CYP2D6,CYP2C9,CYP2C19,CYP2B6,UGT1A1,UGT1A3	ALB	ABCB1,SLCO1A2,SLCO1B1,ABCC4,ABCC5,ABCC1,SLCO2B1,SLCO1B3,ABCC2,ABCB11
Pilocarpine	DB01085	Nervous system,Sensory organs	CHRM3,CHRM1,CHRM2,CHRM4	CYP2A6,CYP3A4
Primaquine	DB01087	Antiparasitic products, insecticides and repellents	KRT7,NQO2	CYP3A4,CYP1A2,CYP2D6,CYP1A1,CYP1B1		ABCB1
Ouabain	DB01092	Cardiovascular system	ATP1A1,ATP1A2,ATP1A3			SLCO1A2,SLC22A8,SLCO4C1,SLCO1B3,SLCO1C1,SLCO1B1
Fluvastatin	DB01095	Cardiovascular system	HMGCR,HDAC2	CYP1A1,CYP3A4,CYP3A5,CYP2C8,CYP2C9,CYP2C19,CYP2D6,UGT1A1,UGT1A3,UGT2B7,CYP2B6		SLCO1B1,SLCO1B3,SLCO2B1,SLC15A1,ABCC2
Rosuvastatin	DB01098	Cardiovascular system,Alimentary tract and metabolism,Genito urinary system and sex hormones	HMGCR,ITGAL	CYP2C9	ALB	ABCC4,SLCO1A2,SLCO1B1,SLCO1B3,SLCO2B1,SLC7A11,ABCB11,ABCG2,ABCC2,SLC22A8,SLC10A1
Heparin	DB01109	Blood and blood forming organs,Cardiovascular system,Sensory organs	SERPINC1,F10,SELP,FGFR4,FGF4,FGF19,FGFR1,FGF1,FGFR2,FGF2,PF4,HGF	HPSE	SERPINA7
Miconazole	DB01110	Alimentary tract and metabolism,Antiinfectives for systemic use,Dermatologicals,Genito urinary system and sex hormones,Sensory organs,	ERG11,NOS3,NOS2,NR1I2	CYP2C9,CYP2C19,CYP2A6,CYP2E1,CYP3A4,CYP2B6,CYP2D6,CYP2C8,CYP11B1,CYP51A1,CYP19A1	ALB	ABCB1
Chlorpheniramine	DB01114	Respiratory system	HRH1,SLC6A4,SLC6A2,SLC6A3	CYP3A7,CYP3A4,CYP2D6,CYP3A5		SLC22A2,SLC22A1
Nifedipine	DB01115	Cardiovascular system	CACNA1C,NR1I2,CALM1,CACNA1D,CACNA1S,CACNB2,KCND3	CYP3A4,CYP2D6,CYP1A2,CYP2A6,CYP2C8,CYP1A1,CYP2B6,CYP2E1,CYP2C9,CYP3A5	ALB	ABCC3,ABCB1,ABCC2,SLCO1B1,ABCB11
Amiodarone	DB01118	Cardiovascular system	CACNA1I,PPARG,PPARA,PPARGC1B	CYP3A4,CYP2C8,CYP2D6,CYP2C9,CYP1A2,CYP2C19,CYP1A1,CYP2A6,CYP2J2	ALB	ABCB1,ABCB11,SLC22A2
Rabeprazole	DB01129	Alimentary tract and metabolism,Musculo-skeletal system	ATP4A	CYP3A4,CYP2C19,CYP1A1,CYP1A2,CYP2C9,CYP2D6,CYP2C8,ABCG2		ABCG2
Pioglitazone	DB01132	Alimentary tract and metabolism	PPARG,MAOB	CYP2C8,CYP3A4,CYP1A1	ALB	SLCO1B3,SLCO1B1
Carvedilol	DB01136	Cardiovascular system	ADRB1,ADRA1A,NDUFC2,ADRB2,VEGFA,NPPB,GJA1,KCNH2,VCAM1,ADRA1D,ADRA1B,ADRA2C,ADRA2B,ADRA2A,SELE,HIF1A,KCNJ4,KCNJ2	XDH,CYP2C9,CYP2D6,CYP1A2,CYP3A4,CYP1A1,CYP2E1,UGT1A1,UGT2B4,UGT2B7	ALB	ABCB1
Levofloxacin	DB01137	Antiinfectives for systemic use,Alimentary tract and metabolism,Sensory organs	parC,gyrA	CYP1A2,CYP2C9	ALB	ABCB1,SLC47A1,SLC47A2,SLC22A1,SLC22A2,SLC22A4,SLCO1A2,SLCO4C1
Sulfinpyrazone	DB01138	Musculo-skeletal system	ABCC2,ABCC1,SLC22A12,NR1I2	CYP2C9,CYP3A4,CYP2B6,CYP2C8	FABP2	ABCC3,ABCC4,ABCC5,ABCC6,ABCC1,ABCC2,ABCB11
Desipramine	DB01151	Nervous system	SLC6A2,ADRB2,SLC6A4,HTR2A,ADRB1,SMPD1,HRH1,CHRM1,CHRM2,CHRM3,CHRM4,CHRM5,HTR1A,HTR2C,DRD2	CYP2D6,CYP1A2,CYP3A4,CYP2B6,CYP2E1	ORM1	ABCB1,SLC22A1,SLC22A3,SLC22A2,SLC22A5,SLC22A4
Halothane	DB01159	Nervous system	KCNK3,KCNK9,KCNMA1,GRIN3A,GRIN3B,GRIN2A,GLRA1,RHO,KCNJ6,KCNJ3,MT-ND1,KCNN4,GABRA1,GNG2,NPSR1	CYP2E1,CYP3A4,CYP2A6,CYP2B6,CYP2C9	ALB
Itraconazole	DB01167	Antiinfectives for systemic use	CYP51A1,ERG11	CYP3A5,CYP3A7,CYP3A4,CYP2B6,CYP1A1,CYP2E1		ABCB1,SLCO2B1
Phenobarbital	DB01174	Nervous system	GABRA1,CHRNA4,CHRNA7,GRIA2,GRIK2,NR1I2	CYP2C19,CYP2C9,CYP2B6,CYP2C8,CYP3A4,CYP1A2,CYP2A6,CYP2E1,CYP3A5,CYP1A1,CYP2C18,CYP3A7,CYP4B1,UGT1A1,UGT2B7		ABCB1,ABCC3,ABCB11,ABCC1,SLCO2A1,ABCC2
Ifosfamide	DB01181	Antineoplastic and immunomodulating agents	NR1I2	CYP2B6,CYP3A4,CYP3A5,CYP2C19,CYP2C9,CYP2C8,CYP2A6,CYP2C18,PTGS1
Tubocurarine	DB01199	Musculo-skeletal system	CHRNA2,HTR3A,ACHE,CHRNA7	BCHE		SLC22A1,SLC22A2
Clarithromycin	DB01211	Alimentary tract and metabolism,Antiinfectives for systemic use	rplJ,KCNH2,SLCO1B1,SLCO1B3	CYP3A4,CYP3A5		SLC22A7,ABCB1,ABCB11,SLCO1B1,SLCO1B3
Fomepizole	DB01213	Various	ADH1A,ADH1B,ADH1C,CAT	CYP2E1,CYP2A6
Budesonide	DB01222	Respiratory system,Dermatological,Alimentary tract and metabolism	NR3C1,ANXA1	CYP3A4,CYP3A5,CYP2A6,CYP1B1,CYP2B6,CYP2C8,CYP2C9,CYP2C19	SERPINA6,ALB	ABCB11,ABCB1,SLCO1A2,SLC22A8
Saquinavir	DB01232	Antiinfectives for systemic use	pol	CYP3A7,CYP3A5,CYP3A4,CYP2C8,CYP2D6	ORM1,ALB	ABCB1,SLC22A1,SLCO1A2,ABCG2,SLCO1B1,ABCC1,ABCC2,SLCO2B1,ABCB11
Dexamethasone	DB01234	Respiratory system,Dermatologicals,Sensory organs,Cardiovascular system,Systemic hormonal preparations, excl. sex hormones and insulins,Alimentary tract and metabolism	NR3C1,NR0B1,ANXA1,NOS2,NR1I2	HSD11B2,CYP3A4,HSD11B1,CYP3A5,CYP3A7,CYP17A1,CYP1A1,CYP2A6,CYP2B6,CYP2C19,CYP2C8,CYP2E1,CYP3A43,CYP4A11,CYP11B1	ALB	ABCB1,SLC22A8,ABCB11,ABCC2,ABCG2,SLCO1A2
Levodopa	DB01235	Nervous system	DRD1,DRD5,DRD2,DRD3,DRD4	DDC	ALB	SLC15A1,SLC16A10,SLC7A5,SLC7A8
Sevoflurane	DB01236	Nervous system	GABRA1,GLRA1,GRIA1,ATP2C1,MT-ND1,CCDC51	CYP2E1,CYP2A6,CYP2B6,CYP3A4	ALB
Gemfibrozil	DB01241	Cardiovascular system	PPARA,SLCO1B1,SLC22A8,SLCO2B1,SLCO1B3	CYP2C8,CYP2C19,CYP2C9,CYP1A2,CYP3A4,UGT2B7,UGT1A1,UGT1A3,UGT1A9,UGT2B4,UGT2B17	ALB
Dasatinib	DB01254	Antineoplastic and immunomodulating agents	ABL1,SRC,EPHA2,LCK,YES1,KIT,PDGFRB,STAT5B,ABL2,FYN,BTK,NR4A3,BCR,CSK,EPHA5,EPHB4,FGR,FRK,HSPA8,LYN,ZAK,MAPK14,PPAT	CYP3A4,CYP1A1,CYP1A2,CYP1B1,CYP3A5,FMO3		ABCB1,ABCG2
Darunavir	DB01264	Antiinfectives for systemic use,Genito urinary system and sex hormones	pol	CYP3A4,CYP2D6	ALB,ORM1	SLCO1B1,ABCB1
Sunitinib	DB01268	Antineoplastic and immunomodulating agents	PDGFRB,FLT1,KIT,KDR,FLT4,FLT3,CSF1R,PDGFRA	CYP3A5,CYP3A7,CYP3A4		ABCC4,ABCB1,ABCC2,ABCG2
Arformoterol	DB01274	Others	ADRB2	CYP2D6,CYP2C19,CYP2A6,CYP2C9
Cefazolin	DB01327	Antiinfectives for systemic use	mrcA,mrcB,pbpC,mrdA,ftsI,PON1,IL15,IL2	TPMT	ALB	ABCC4,SLC22A6,SLC22A8,SLC22A11
Pancuronium	DB01337	Musculo-skeletal system	CHRNA2,CHRM2,CHRM3	BCHE		SLC22A1,SLC22A2
Bezafibrate	DB01393	Cardiovascular system	PPARA,PPARD,PPARG,NR1I2,RXRA,RXRB,RXRG	CYP1A1,CYP2C8,CYP3A4		SLCO1B1
Clenbuterol	DB01407	Respiratory system	ADRB2,ADRB1,ADRB3,NGF,TNF	CYP1A1
Antipyrine	DB01435	Nervous system,Sensory organs	PTGS2,PTGS1	CYP2C8,CYP2C9,CYP1A2,CYP2C19,CYP3A4,CYP2A6,CYP2B6,CYP2C18,CYP2D6,CYP2E1		SLC22A6
Flunitrazepam	DB01544	Nervous system		CYP2C19,CYP2A6,UGT2B7,CYP2B6,CYP2C9,CYP3A4,CYP2E1,UGT1A1,UGT1A3
Liotrix	DB01583	Others	THRA,THRB	CYP2C8,CYP3A4	TTR,SERPINA7,ALB	SLCO1A2,SLCO1B1,SLCO1B3,SLCO4C1,SLC10A1,SLCO1C1,SLCO4A1,SLC22A8,SLC16A2,SLC16A10,ABCB1
Ursodeoxycholic acid	DB01586	Alimentary tract and metabolism	AKR1C2,NR1H4	CYP2E1		ABCB11,SLCO1A2,ABCC2,ABCC4,SLC10A2,SLC10A1
Everolimus	DB01590	Antineoplastic and immunomodulating agents	MTOR
Solifenacin	DB01591	Genito urinary system and sex hormones	CHRM3,CHRM1,CHRM2,CHRM4,CHRM5	CYP3A4,CYP1A1,CYP2D6
Lopinavir	DB01601	Antiinfectives for systemic use	pol	CYP3A4,CYP2D6,CYP1A2,CYP2C19,CYP2B6,CYP2C9	ORM1,ALB	ABCB1,SLCO1B1,SLCO1B3,ABCB11
Pipotiazine	DB01621	Nervous system	DRD2,DRD1,HTR2A,HTR1A	CYP3A4,CYP2D6,CYP2C19	ALB	SLC22A1
Thiothixene	DB01623	Nervous system	DRD2,DRD1,HTR2A	CYP1A2,CYP2D6	ALB	SLC22A1
Prasterone	DB01708	Genito urinary system and sex hormones,Alimentary tract and metabolism	ESR2,ESR1,AR,PPARA,SIGMAR1,NR1I2,NR1I3	CYP3A7,HSD17B1,SULT2A1,SULT2B1,HSD3B1,choB,CYP17A1		SLCO1B3,SLCO2B1,SLCO1B1,SLCO1A2,ABCC1,ABCG2,ABCC4
D-glucose	DB01914	Others		HK1,GCK	ALB	SLC2A1,SLC2A2,SLC2A3,SLC2A4,SLC2A5,SLC2A6,SLC2A7,SLC2A8,SLC2A9,SLC2A10,SLC2A11,SLC2A12,SLC5A1,SLC5A2
Cholic Acid	DB02659	Alimentary tract and metabolism	FECH,ADH1C,ESRRG,FABP6,COX4I1,MT-CO1,MT-CO2,MT-CO3,COX5A,COX5B,COX6C,COX7B,COX7C,COX8A,COX6A2,COX6B1,COX7A1,PLA2G1B,CES1,DKFZp686P18130,cbh,NR1H4,GPBAR1		FABP1	ABCB11,ABCB1,ABCC1,SLCO1A2,SLC10A2,ABCC2,SLCO1B1,ABCC3,ABCC4,SLC10A1,SLC22A8,SLC22A7,SLCO1B3
Nicotinamide	DB02701	Alimentary tract and metabolism	eta,LDHA,PARP1,SIRT5,BST1	CYP2D6,CYP2E1,CYP3A4
Fusidic acid	DB02703	Sensory organs,Dermatologicals,Antiinfectives for systemic use	fusA,cat,cat3	CYP2D6,CYP3A4,UGT1A1		ABCB11,ABCC2,ABCG2,SLCO1B1
Acetylcholine	DB03128	Sensory organs	ACHE,CHRM1,CHRM2,CHRM3,CHRM4,CHRNA7			SLC22A5,SLC22A1
Taurocholic acid	DB04348	Others	CEL,NR1H4,FABP6			ABCB11,ABCC1,SLCO1A2,SLC10A2,ABCC2,SLCO1B1,ABCC3,ABCC4,ABCB1,SLC22A6,ABCC10,SLC22A8,SLCO4A1,ABCC11,SLCO1C1,SLCO3A1,ABCG2,SLCO2B1,SLC16A1,SLC10A1,SLC51A,SLC51B,SLCO1B3,SLC7A11
Debrisoquine	DB04840	Cardiovascular system	SLC6A2	CYP2D6,CYP1A1		ABCB1
Flunarizine	DB04841	Nervous system	CACNA1G,CACNA1H,CACNA1I,HRH1,CALM1	CYP2D6,CYP2C9,CYP1A1,CYP1A2,CYP2A6,CYP3A4
Dronedarone	DB04855	Cardiovascular system	ADRA1A,ADRA1B,ADRA1D,ADRA2A,ADRA2B,ADRA2C,ADRB1,KCNH2,CACNA1C,CACNA1D,CACNA1F,CACNA1S,CACNB1,CACNB2,CACNB3,CACNB4,KCNK2,SCN5A,KCNJ3,KCNQ1,SLC8A1,KCND3,THRA	CYP3A4,CYP2D6,CYP3A5,CYP2J2	ALB
Nilotinib	DB04868	Antineoplastic and immunomodulating agents	ABL1,KIT	CYP3A4,CYP2C8,CYP2C9,CYP2D6,CYP2B6		ABCB1,ABCG2,UGT1A1,SLCO1B1
Lorcaserin	DB04871	Alimentary tract and metabolism	HTR2C	CYP1A2,CYP2A6,CYP2B6,CYP2C19,CYP2D6,CYP3A4,FMO1,CYP1A1
Clevidipine	DB04920	Cardiovascular system	CACNA1F,CACNA1S,CACNA1D,CACNA1C	CYP2C9,CYP2D6,CYP2E1,CYP2C19,CYP3A4,BCHE
Lofexidine	DB04948	Nervous system	ADRA2A,ADRA1A,HTR1A,HTR7,HTR2C,HTR1D	CYP2D6,CYP1A2,CYP2C19		ABCB5,SLC47A1
Cobimetinib	DB05239	Antineoplastic and immunomodulating agents	MAP2K1	CYP3A4,ABCB1
Glatiramer	DB05259	Antineoplastic and immunomodulating agents	HLA-DRB1
Histamine	DB05381	Antineoplastic and immunomodulating agents,Various	HRH1,HRH2,HRH3,HRH4,SLC18A2	HNMT		SLC22A2,SLC22A1,SLC22A3,SLC22A5
Telaprevir	DB05521	Antiinfectives for systemic use	NS3/4A,SLCO1B1,SLCO2B1,CYP3A4	CYP3A4	ALB,ORM1	ABCB1
Apremilast	DB05676	Antineoplastic and immunomodulating agents	PDE4	CYP3A4,CYP2A6,CYP1A2
Cenobamate	DB06119	Others		UGT2B7,UGT2B4,CYP2E1,CYP2A6,CYP2B6,CYP2C19,CYP3A4,CYP3A5,CYP2C8	ALB
Acetylcysteine	DB06151	Respiratory system,Sensory organs,Various	GSS,SLC7A11,ACY1,IKBKB,CHUK,GRIN2B,GRIN1,GRIN2A,GRIN2D,GRIN3A			SLCO1B1,SLC22A6
Romidepsin	DB06176	Antineoplastic and immunomodulating agents	HDAC1,HDAC2,HDAC4,HDAC6,ABCC1	CYP3A4,CYP3A5,CYP1A1,CYP2B6,CYP2C19,ABCB1,SLCO1B3		ABCB1,SLCO1B3
Eltrombopag	DB06210	Blood and blood forming organs	MPL
Simeprevir	DB06290	Genito urinary system and sex hormones,Antiinfectives for systemic use		CYP1A2,CYP3A4	ALB	ABCB1,SLCO1B1,SLCO1B3,ABCC2,ABCG2,SLCO2B1,SLC10A1,ABCB11
Dapagliflozin	DB06292	Alimentary tract and metabolism	SLC5A2	CYP1A1,CYP1A2,CYP2A6,CYP2C9,CYP2D6,CYP3A4,UGT1A9,UGT2B4,UGT2B7		ABCB1
Ambrisentan	DB06403	Cardiovascular system	EDNRA,EDNRB	CYP3A4,CYP2C19,UGT1A9,UGT2B7,UGT1A3,CYP3A5,ABCB1,SLCO1B1,SLCO1B3		ABCB1,SLCO1B1,SLCO1B3
Pazopanib	DB06589	Antineoplastic and immunomodulating agents	FLT1,KDR,FLT4,PDGFRA,PDGFRB,KIT,FGFR3,ITK,FGF1,SH2B3	CYP3A4,CYP2D6,CYP2C8,CYP1A2		ABCB1,ABCG2,SLCO1B1,UGT1A1
Axitinib	DB06626	Antineoplastic and immunomodulating agents	FLT1,KDR,FLT4	CYP3A4,CYP3A5,CYP1A2,CYP2C19,UGT1A1		ABCB1,SLCO1B1
Safinamide	DB06654	Nervous system	MAOB	MAOA,CYP3A4,CYP1A1,CYP1A2,CYP2B6,CYP2C9,CYP2D6,CYP2C19,CYP2E1,CYP3A5,ABCG2,SLCO3A1		ABCG2,SLCO3A1
Nilvadipine	DB06712	Cardiovascular system	CACNA1C,CACNA2D1,CACNB2,CACNA1D,CACNA1S,CACNA2D3	CYP3A4,CYP2A6,CYP2C19,CYP2C8,CYP2E1
Benzyl alcohol	DB06770	Antiparasitic products, insecticides and repellents		CYP2C8,CYP1A1,ALDH2,CYP1A2,CYP2E1,CYP2D6
Cabazitaxel	DB06772	Antineoplastic and immunomodulating agents	TUBA4A,TUBB1	CYP3A4,CYP3A5,CYP2C8		ABCB1,ABCG2,SLCO1B1,SLCO1B3
Pitavastatin	DB08860	Cardiovascular system	HMGCR,ITGAL	UGT2B7,UGT1A3,CYP2C9,CYP2C8	ALB,ORM1	SLCO1B1,SLCO1B3,SLCO2B1,SLC10A1,ABCG2,ABCB1,ABCC2,ABCB11
Cholecystokinin	DB08862	Various	CCKAR,RAF1,MAPK3,EGF,PRKCB,CCKBR,SLCO1B3,SLCO1B1,SLCO2B1			SLCO1B3,SLCO1B1,SLCO2B1
Rilpivirine	DB08864	Antiinfectives for systemic use	pol,NR1I2	CYP3A4,CYP2C19,CYP2B6,CYP2D6	ALB	ABCB1,ABCG2,SLCO1B1,SLCO1B3
Fingolimod	DB08868	Antineoplastic and immunomodulating agents	S1PR5,HDAC1,S1PR1,S1PR4,S1PR3	SPHK1,CYP2E1,CYP4F2		SLC1A2,SLC1A3,ABCB1,ABCC1
Brentuximab vedotin	DB08870	Antineoplastic and immunomodulating agents	TNFRSF8	CYP3A4		ABCB5
Teriflunomide	DB08880	Antineoplastic and immunomodulating agents	DHODH	CYP2C8,CYP1A2
Linagliptin	DB08882	Alimentary tract and metabolism	DPP4	CYP3A4		ABCB1,SLC22A1,SLC22A2,SLC22A3
Gadoxetic acid	DB08884	Various				SLCO1B1,SLCO1B3,ABCC3,ABCC2,ABCC4
Fluticasone furoate	DB08906	Respiratory system	NR3C1,PGR,NR3C2	CYP3A4,CYP3A5,CYP3A7,CYP2C8	SERPINA6,ABCB1,SLCO1B1	ABCB1,SLCO1B1
Dabrafenib	DB08912	Antineoplastic and immunomodulating agents	BRAF,RAF1,SIK1,NEK11,LIMK1	CYP3A4,CYP2C8,CYP2B6,CYP2C9
Riociguat	DB08931	Cardiovascular system	GUCY1A2	CYP1A1,CYP3A4,CYP2C8,CYP2J2	ALB,ORM1	ABCG2
Empagliflozin	DB09038	Alimentary tract and metabolism	SLC5A2	UGT2B7,UGT1A3,UGT1A8,UGT1A9		ABCB1,ABCG2,SLC22A8,SLCO1B1,SLCO1B3
Idelalisib	DB09054	Antineoplastic and immunomodulating agents	PIK3CD	AOX1,CYP2C8,CYP2C19,CYP2B6,CYP3A4,CYP3A5,CYP3A43,CYP3A7,UGT1A4		ABCG2,ABCB1,SLCO1B1,SLCO1B3
Cannabidiol	DB09061	Nervous system	CNR1,CNR2,GPR12,GLRA1,GLRA3,GPR18,GPR55,HTR1A,HTR2A,CHRNA7,OPRD1,OPRM1,PPARG,TRPV1,CACNA1G,CACNA1H,CACNA1I,TRPA1,TRPM8,TRPV2,TRPV3,TRPV4,VDAC1,HTR3A,ADORA1,PTGS1,PTGS2,ACAT1,CYP17A1,HMGCR,GSR,GPX1,IDO1,CYP1B1,NQO1,CAT,CYP3A5,CYP2D6,SOD1,CYP1A2,CYP3A7,AANAT,NAAA	CYP2C9,CYP2C19,CYP2D6,CYP3A4,CYP3A5,AANAT,CYP1A1,FAAH,ALOX5,ALOX15,CRYZ		ABCC1,ABCG2,SLC29A1
Cobicistat	DB09065	Antiinfectives for systemic use,Various		CYP2D6,CYP3A4,CYP3A5,CYP3A7,CYP3A43
Vortioxetine	DB09068	Nervous system	SLC6A4,HTR3A,HTR7,HTR1B,HTR1A,ADRB1,SLC6A2	CYP2D6,CYP3A4,CYP3A5,CYP2C19,CYP2C9,CYP2A6,CYP2C8,CYP2B6
Palbociclib	DB09073	Antineoplastic and immunomodulating agents	CDK4,CDK6	CYP3A4,SULT2A1	ALB	ABCB1,ABCG2,SLC22A1
Lenvatinib	DB09078	Antineoplastic and immunomodulating agents	FLT1,KDR,FLT4,FGFR1,FGFR2,FGFR3,FGFR4,PDGFRA,RET,KIT
Nintedanib	DB09079	Antineoplastic and immunomodulating agents	FLT1,KDR,FLT4,PDGFRA,PDGFRB,FGFR1,FGFR2,FGFR3,FLT3,LCK,LYN,SRC	UGT1A1,UGT1A7,UGT1A8,UGT1A10,CYP3A4	ALB	ABCB1,SLC22A1,ABCG2
Trimebutine	DB09089	Alimentary tract and metabolism	OPRM1,CHRM1,CHRM2,CHRM3,CHRM4	CYP3A4
Pinaverium	DB09090	Alimentary tract and metabolism	CACNA1S	CYP3A4
Thyroid, porcine	DB09100	Others	THRA,THRB	DIO1,DIO2,DIO3,SULT1A1,SULT1A2,SULT1A3,SULT1B1,SULT1C2,SULT1E1	ALB,TTR,SERPINA7	SLC16A2,SLCO1C1,SLCO3A1,SLCO4A1,SLC7A5,SLC10A1
Daclatasvir	DB09102	Antiinfectives for systemic use	NS5A	CYP3A5,CYP3A4,CYP3A43,CYP3A7		ABCB1,SLCO1B1,SLCO1B3,ABCG2
Copper	DB09130	Others	APP,AHCY,HIST1H2BC,GAPDH,NME1,HIST1H1E,PRDX1,S100A8,RPSA,ACTG1,ENO1,EEF1A1,KRT8,P4HB,PDIA3,HSPD1,HSPA13,HSPA5,HSP90B1,TF,Lyar,RPS2,SRSF1,HNRNPA2B1,HNRNPH1,HNRNPH3,cbiD,HNRNPL,SFPQ,SF3A2,RACK1,ACTN1,ACY1,ANXA4,ANXA5,CALR,PKM,AKR1A1,CYB5R3,GSR,TKT,PRDX2,PRDX6,PPIA,HSPA8,HSP90AA1,PTGES3,STIP1,EEF1A1L14,EIF6,EIF4A1,GPI,LDHA,PGK1,TUBA3C,TUBB,CFL1,YWHAB,GOT1,GSS,HDGF,IDH3A,CLIC1,PSME1,PEBP1,PGAM1,RANBP…	SOD1,AOC1,LOX,MT-CO1,TYR,DBH,PAM,ANG,PRNP	ALB,A2M,CP,ATOX1,CCS,COX17,HEPH,F5,F8	SLC31A1,SLC11A2,ATP7A,ATP7B,SLC31A2
Technetium Tc-99m mebrofenin	DB09137	Various				SLCO1B1,SLCO1B3
Florbetaben (18F)	DB09148	Various	APP	CYP2J2,CYP4F2
Dasabuvir	DB09183	Antiinfectives for systemic use	NS5b
Dexibuprofen	DB09213	Musculo-skeletal system	PTGS2,PTGS1,BCL2,THBD,PLAT,FABP2,PPARG,CFTR,SLC15A1,PPARA,GP1BA,S100A7	CYP2C8,CYP2C9,UGT1A1,UGT1A3,UGT1A9,UGT2B4,CYP2C19,AMACR,UGT2B7	ALB	ABCC4,ABCC1,SLCO1A2,SLC22A6,SLC22A8,SLC22A11,SLCO2B1,ABCB1
Lacidipine	DB09236	Cardiovascular system		CYP3A4	ALB,ORM1
Manidipine	DB09238	Cardiovascular system		CYP2C9,CYP2D6,CYP1A1,CYP2B6,CYP2C19,CYP3A4
Tegafur	DB09256	Antineoplastic and immunomodulating agents	TYMS,CYP1A2,CYP2C8,CYP2A6,CYP2E1,CYP3A5	CYP1A2,CYP2C8,CYP2A6,CYP2E1,CYP3A5	SERPINA7
Eluxadoline	DB09272	Alimentary tract and metabolism	OPRM1,OPRD1,OPRK1,SLCO1B1,ABCC2,SLC22A8			SLCO1B1,ABCC2,SLC22A8
Artesunate	DB09274	Antiparasitic products, insecticides and repellents	EXP-1	UGT2B7,UGT1A9,CYP2A6	ALB	ABCG2,ABCB1,SLCO1B1,SLC22A8
Sacubitril	DB09292	Cardiovascular system	MME,SLCO1B1,SLCO1B3			SLCO1B1,SLCO1B3
Paritaprevir	DB09297	Antiinfectives for systemic use	NS3/4A	CYP3A4,CYP3A5,UGT1A1
Tenofovir alafenamide	DB09299	Antiinfectives for systemic use	pol,rt	CTSA,CES1,CYP3A4,AK1,AK2,NME1,NME2,ALB	ALB	ABCB1,ABCC4,SLC22A6,SLC22A8,ABCG2,SLCO1B1,SLCO1B3
Chondroitin sulfate	DB09301	Musculo-skeletal system	BDNF,GDNF,VEGFA,CCL2	GUSB,HEXB,GALNS,IDS,IDUA,ARSB
Tegafur-uracil	DB09327	Others	DPYD,TYMS	CYP2A6,DPYD		SLC22A7,SLC29A1,SLC29A2,SLC28A1,SLC28A2,SLC28A3
Glucose	DB09341	Others		HK1,GCK		SLC2A1,SLC2A2,SLC2A3,SLC2A4,SLC2A6,SLC2A7,SLC2A8,SLC2A9,SLC2A10,SLC2A11,SLC2A12,SLC5A1
Fludeoxyglucose (18F)	DB09502	Various		HK1		SLC2A4,SLC2A2,SLC2A1,SLC2A3,SLC2A9,SLC2A5,SLC2A6,SLC2A7,SLC2A8,SLC2A10,SLC2A11,SLC2A12
Dexchlorpheniramine maleate	DB09555	Others	HRH1,CYP2D6,CYP3A4,SLC22A1,SLC22A2	CYP2D6,CYP3A4,SLC22A1,SLC22A2	SLC22A1,SLC22A2
Omega-3-carboxylic acids	DB09568	Others	DGAT2,HSD17B10,ECHS1,HADH,ELOVL4,LPL	CYP4F2	PCTP,PEBP1
Calcium citrate	DB11093	Alimentary tract and metabolism	CASR,CALR,CIB1,PDCD6,SRI,CHP1,SPARC,CANX,FBN2,S100B,CASQ2,RGN,PEF1,S100A6,TPT1,CIB2,S100A13,CASQ1,NUCB1,NUCB2,CALM1,FBN3,GCA,CADPS,CALM2,CALM3,S100A16,CALB2,CAPS,CADPS2,CALR3,NRXN1,NCS1		CALB1,S100G,ALB	TRPV6,SLC8A1,TRPV5,RYR1,RYR2,PKD2L1,RYR3,PKD1L3,CATSPER1
Butamben	DB11148	Others	TRPA1,TRPV4	BCHE	ORM1,ALB
Triclocarban	DB11155	Others	fabI	CYP1A1,CYP1B1
Tocopherol	DB11251	Alimentary tract and metabolism		CYP4F2,CYP3A4	VLDLR,LDLR	TTPA,SEC14L4,SEC14L2,SEC14L3,APOBR,SCARB1,ABCB1
Coccidioides immitis spherule	DB11294	Others	HLA-A,HLA-B
Calcium Phosphate	DB11348	Alimentary tract and metabolism	CASR,CALR,CIB1,PDCD6,SRI,CHP1,SPARC,CANX,FBN2,S100B,CASQ2,RGN,PEF1,S100A6,TPT1,CIB2,S100A13,CASQ1,NUCB1,NUCB2,CALM1,FBN3,GCA,CADPS,CALM2,CALM3,S100A16,CALB2,CAPS,CADPS2,CALR3,NRXN1,NCS1		CALB1,S100G,ALB	SLC20A1,SLC20A2,SLC34A1,SLC34A2,SLC34A3,TRPV6,SLC8A1,TRPV5,RYR1,RYR2,PKD2L1,RYR3,PKD1L3,CATSPER1
Selexipag	DB11362	Blood and blood forming organs	PTGIR
Grazoprevir	DB11575	Antiinfectives for systemic use	NS3/4A,CYP3A4	CYP3A4
Venetoclax	DB11581	Antineoplastic and immunomodulating agents	BCL2	CYP3A4		ABCB1,ABCG2,SLCO1B1
Asunaprevir	DB11586	Antiinfectives for systemic use		CYP3A4,CYP3A5,CYP2A6,CYP2B6,CYP2C9,CYP2C19,CYP2D6		SLCO1B1,SLCO1B3,SLCO2B1,ABCB1
Bilastine	DB11591	Respiratory system	HRH1
Velpatasvir	DB11613	Antiinfectives for systemic use	NS5A	CYP2B6,CYP2C8,CYP3A4		ABCB1,ABCG2,SLCO1B1,SLCO1B3,SLCO2B1
Tocofersolan	DB11635	Alimentary tract and metabolism	ABCB1	CYP4F2,CYP3A4		TTPA,SCARB1,NPC1L1,ABCG5,ABCG8,ABCA1,SEC14L4,SEC14L2,SEC14L3,APOBR
Vinflunine	DB11641	Antineoplastic and immunomodulating agents	TUBB
Pitolisant	DB11642	Nervous system	HRH3,KCNH2	CYP2D6,CYP1A2,CYP2B6,CYP3A4,ALB,ORM1	ALB,ORM1	SLC22A1
Naldemedine	DB11691	Alimentary tract and metabolism	OPRM1,OPRD1,OPRK1	UGT1A3		ABCB5
Lasmiditan	DB11732	Others	HTR1F	CYP2D6		ABCB1,ABCG2,SLC22A1,SLC47A1,SLC47A2
Rifamycin	DB11753	Sensory organs,Dermatologicals,Alimentary tract and metabolism,Antiinfectives for systemic use	rpoB,rpoA,rpoC	CYP3A4,CYP2C19,CYP2B6,CYP2C8,CYP2C9,CYP1A2,ALB	ALB	SLCO1A2,SLCO1B1,SLCO1B3,SLCO2A1,SLCO2B1,SLC47A1,ABCB1
Istradefylline	DB11757	Others	ADORA2A,ADORA1	CYP1A1,CYP3A4,CYP3A5,CYP1A2,CYP2B6,CYP2C8,CYP2C9,CYP2C18,CYP2D6	ALB	ABCB1,ABCG2,SLCO1B1,SLCO1B3,SLC22A6,POU2F2,SLC47A1,SLC47A2
Esketamine	DB11823	Nervous system	GRIN2B,EEF2,BDNF,NTRK2	CYP2B6,CYP3A4,CYP2C19,CYP2C9
Osilodrostat	DB11837	Systemic hormonal preparations, excl. sex hormones and insulins	CYP11B1,CYP11B2	CYP3A4,CYP2B6,CYP2D6,UGT1A4,UGT2B7,UGT2B10,CYP3A5,CYP1A2,CYP2C19,CYP2E1		SLCO1B1,SLC22A1,SLC22A2,SLC22A6,SLC22A8,SLC47A1
Revefenacin	DB11855	Respiratory system		CYP2D6	ALB	SLCO1B1,SLCO1B3,ABCB1,ABCG2
Apalutamide	DB11901	Antineoplastic and immunomodulating agents	AR	CYP3A4,CYP2C8,CYP2C19,CYP2C9
Bempedoic acid	DB11936	Cardiovascular system	ACLY	SLC27A2,UGT2B7,ACSS2,NUAK2		SLCO1B1,ABCC3,SLCO1B3
Delafloxacin	DB11943	Antiinfectives for systemic use	parC,gyrA,UGT1A1,UGT1A3,UGT2B15,CYP2E1,CYP2C9,CYP3A4	UGT1A1,UGT1A3,UGT2B15,CYP2E1,CYP2C9,CYP3A4
Dacomitinib	DB11963	Antineoplastic and immunomodulating agents	EGFR	CYP2D6,CYP3A4,CYP2C9,UGT1A1,ALB	ALB	ABCB1,ABCG2,SLC22A1
Elagolix	DB11979	Systemic hormonal preparations, excl. sex hormones and insulins	GNRHR	CYP2D6,CYP2C8		ABCB1,SLCO1B1
Fostamatinib	DB12010	Blood and blood forming organs	SYK,ADORA3,VMAT2,FAAH,SLC29A1,UGT1A1,PDE5A,ALOX5,CTSS,CTSL,ABL1,CPK1,pknB,RPS6KA6,TYK2,COQ8A,JAK1,MET,NIM1K,STK26,PRKACA,STK24,STK3,TEC,STK33,STK35,STK36,STK38,STK38L,STK39,TAOK1,TAOK2,TAOK3,TBK1,TEK,TESK1,TGFBR1,TGFBR2,TIE1,TLK1,TLK2,TNIK,TNK1,TNK2,TNNI3K,TSSK1B,TTK,TXK,TYRO3,ULK1,ULK2,ULK3,WEE1,YES1,MAP3K19,ZAK,ZAP70,AAK1,ABL2,ACVR1,ACVR1B,COQ8B,ALK,ANKK1,AURKA,AURKB,AURKC,AXL,BLK,BMP2K,BMPR1B,…
Voxilaprevir	DB12026	Antiinfectives for systemic use	NS3/4A,CYP3A4,CYP1A2,CYP2C8	CYP3A4,CYP1A2,CYP2C8
Letermovir	DB12070	Antiinfectives for systemic use	TRM1,TRM2,TRM3	UGT1A1,UGT1A3,CYP2D6,CYP2C8,CYP2C19,CYP2C9,CYP2B6,CYP3A4,CYP3A5,CYP3A7,CYP3A43		SLCO1B1,SLCO1B3,ABCB1,ABCG2,ABCB11,SLC22A8,ABCC2
Gilteritinib	DB12141	Antineoplastic and immunomodulating agents	FLT3,AXL,ALK	CYP3A4	ALB
Triclabendazole	DB12245	Antiparasitic products, insecticides and repellents		CYP1A2,CYP2C9,CYP3A4,CYP1A1,CYP1B1,CYP2C19,CYP2D6,CYP2A6,CYP2C8,CYP2B6
Brigatinib	DB12267	Antineoplastic and immunomodulating agents	ALK,EGFR,ABL1,IGF1R,FLT3,INSR,MET,ERBB4,ERBB2	CYP2C8,CYP3A4,ABCB5,ABCG2,SLC22A1,SLC47A1,SLC47A2		ABCB5,ABCG2,SLC22A1,SLC47A1,SLC47A2
Rucaparib	DB12332	Antineoplastic and immunomodulating agents	PARP1,PARP2,PARP3	CYP2D6,CYP1A2,CYP3A4,CYP3A5,CYP3A7,CYP3A43,CYP2C19,CYP2C9,CYP2C8,UGT1A1		ABCB1,ABCG2,SLC47A1,SLC47A2,SLC22A1,ABCC4,SLCO1B1,SLCO1B3,SLC22A6,SLC22A8
Rimegepant	DB12457	Others	CALCRL	CYP3A4,CYP2C9		ABCB1,ABCG2,SLCO1B1,SLC22A8,SLCO1B3,SLC22A2,SLC47A1
Fedratinib	DB12500	Antineoplastic and immunomodulating agents	JAK2,FLT3,JAK1	CYP3A4,CYP2C19,FMO3,CYP2D6		ABCB1,ABCG2,SLCO1B1,SLCO1B3,POU2F2,SLC47A1,SLC47A2
Lurbinectedin	DB12674	Others		CYP3A4	ALB,ORM1	ABCB1,SLCO1B1,SLCO1B3,SLC22A1
Darolutamide	DB12941	Others	AR,PGR	CYP3A4,UGT1A9	ALB	ABCG2,ABCB1,SLCO1B1,SLCO1B3
Pexidartinib	DB12978	Others	CSF1R,KIT,FLT3,PDGFRB	CYP3A4,UGT1A4,CYP2B6,CYP2C9,UGT1A1	ALB,ORM1	SLC47A1,SLC47A2,SLCO1B1,SLCO1B3,SLCO2B1
Levosalbutamol	DB13139	Others	ADRB2	CYP3A4,CYP2D6		SLCO1B1,SLCO1B3
Fluciclovine (18F)	DB13146	Various	SLC1A5,SLC7A7,SLC7A3,GRIA1,GRIA2,GRIA3,GRIA4			ABCC4
Levomenol	DB13153	Others				SLCO1B1,SLCO1B3
Bioallethrin	DB13746	Antiparasitic products, insecticides and repellents		CYP2C8,CYP2C9,CYP2C19,CYP3A4,Cyp2a1,Cyp1a1,Cyp2c6,Cyp2c11,Cyp3a1,Cyp3a2
Fluticasone	DB13867	Respiratory system,Dermatological	NR3C1,PGR,PLA2G4A,NR3C2	CYP3A4,CYP3A5,CYP3A7,CYP2C8	SERPINA6,ABCB1,SLCO1B1	ABCB1,SLCO1B1
Enasidenib	DB13874	Antineoplastic and immunomodulating agents	IDH2	CYP1A2,CYP2B6,CYP2C8,CYP2C9,CYP2C19,CYP2D6,CYP3A4,UGT1A1,UGT1A3,UGT1A4,UGT1A9,UGT2B7,UGT2B15		ABCB1,ABCG2,SLC22A6,SLCO1B1,SLC22A2,SLCO1B3,SLC22A8
Pibrentasvir	DB13878	Antiinfectives for systemic use	NS5A	UGT1A1		ABCB1,ABCG2,SLCO1B1,SLCO1B3
Glecaprevir	DB13879	Antiinfectives for systemic use		UGT1A1,CYP3A4		ABCB1,ABCG2,SLCO1B1,SLCO1B3
Testosterone cypionate	DB13943	Others	AR,ESR1,NR3C2	CYP3A4,MAOA,CYP11A1,CYP3A5,CYP3A7,CYP1A1,CYP2A13,CYP2B6,CYP2C19,CYP2C8,CYP2C9,CYP3A43,CYP19A1	ALB,SHBG	SLCO1A2,SLC22A8,SLC22A7,ABCB1,SLC10A1,SLC22A3,SLC22A4,ABCG2
Testosterone enanthate	DB13944	Others	AR,ESR1,NR3C2	CYP3A4,MAOA,CYP11A1,CYP3A5,CYP3A7,CYP1A1,CYP2A13,CYP2B6,CYP2C19,CYP2C8,CYP2C9,CYP3A43,CYP19A1	ALB,SHBG	SLCO1A2,SLC22A8,SLC22A7,ABCB1,SLC10A1,SLC22A3,SLC22A4,ABCG2
Testosterone undecanoate	DB13946	Others	AR,ESR1,NR3C2	CYP3A4,MAOA,CYP11A1,CYP3A5,CYP3A7,CYP1A1,CYP1B1,CYP2A13,CYP2B6,CYP2C19,CYP2C8,CYP2C9,CYP3A43,CYP19A1	ALB,SHBG	SLCO1A2,SLC22A8,SLC22A7,ABCB1,SLC10A1,SLC22A4,ABCG2,SLC22A2,SLC47A1,SLCO1B3
Estradiol acetate	DB13952	Others	ESR1,NR1I2,ESR2,CHRNA4,NCOA2,GPER1,MT-ATP6,BECN1,HSD17B2,ESRRG	CYP1A2,UGT1A1,CYP3A4,CYP3A5,CYP3A7,CYP1A1,CYP1B1,CYP2C19,CYP2C8,CYP2C9	SHBG,ALB,FABP2	SLC22A2,SLC22A1,SLC22A3,SLCO2B1,SLCO1A2,ABCC10,SLC22A11,ABCG2,SLCO1B1,ABCB1,SLC22A8,SLCO1B3,SLCO1C1,SLCO4A1
Estradiol benzoate	DB13953	Others	ESR1,NR1I2,ESR2,CHRNA4,NCOA2,GPER1,MT-ATP6,BECN1,HSD17B2,ESRRG	CYP1A2,UGT1A1,CYP3A4,CYP3A5,CYP3A7,CYP1A1,CYP1B1,CYP2C19,CYP2C8,CYP2C9	SHBG,ALB,FABP2	SLC22A2,SLC22A1,SLC22A3,SLCO2B1,SLCO1A2,ABCC10,SLC22A11,ABCG2,SLCO1B1,ABCB1,SLC22A8,SLCO1B3,SLCO1C1,SLCO4A1
Estradiol cypionate	DB13954	Others	ESR1,NR1I2,ESR2,CHRNA4,NCOA2,GPER1,MT-ATP6,BECN1,HSD17B2,ESRRG	CYP1A2,UGT1A1,CYP3A4,CYP3A5,CYP3A7,CYP1A1,CYP1B1,CYP2C19,CYP2C8,CYP2C9	SHBG,ALB,FABP2	SLC22A2,SLC22A1,SLC22A3,SLCO2B1,SLCO1A2,ABCC10,SLC22A11,ABCG2,SLCO1B1,ABCB1,SLC22A8,SLCO1B3,SLCO1C1,SLCO4A1
Estradiol dienanthate	DB13955	Others	ESR1,NR1I2,ESR2,CHRNA4,NCOA2,GPER1,MT-ATP6,BECN1,HSD17B2,ESRRG	CYP1A2,UGT1A1,CYP3A4,CYP3A5,CYP3A7,CYP1A1,CYP1B1,CYP2C19,CYP2C8,CYP2C9	SHBG,ALB,FABP2	SLC22A2,SLC22A1,SLC22A3,SLCO2B1,SLCO1A2,ABCC10,SLC22A11,ABCG2,SLCO1B1,ABCB1,SLC22A8,SLCO1B3,SLCO1C1,SLCO4A1
Estradiol valerate	DB13956	Others	ESR1,NR1I2,ESR2,CHRNA4,NCOA2,GPER1,MT-ATP6,BECN1,HSD17B2,ESRRG	CYP1A2,UGT1A1,CYP3A4,CYP3A5,CYP3A7,CYP1A1,CYP1B1,CYP2C19,CYP2C8,CYP2C9	SHBG,ALB,FABP2	SLC22A2,SLC22A1,SLC22A3,SLCO2B1,SLCO1A2,ABCC10,SLC22A11,ABCG2,SLCO1B1,ABCB1,SLC22A8,SLCO1B3,SLCO1C1,SLCO4A1
Fish oil	DB13961	Others	DGAT2,PTGS2,FFAR4,SREBF1,PPARA,PPARG,PPARD	CYP3A4
Baloxavir marboxil	DB13997	Antiinfectives for systemic use	PA,UGT1A3,CYP3A4	UGT1A3,CYP3A4		ABCB5
alpha-Tocopherol succinate	DB14001	Others	SEC14L3,SEC14L2,NR1I2,PRKCB,ALOX5,PRKCA	GSTA2,GSTP1,GSTO1,GSTM3,GCLC,NQO1,HMOX1,SOD1
alpha-Tocopherol acetate	DB14003	Others		CYP4F2,CYP3A4	VLDLR,LDLR	TTPA,SEC14L4,SEC14L2,SEC14L3,APOBR,SCARB1,ABCB1
Choline salicylate	DB14006	Nervous system	PCYT1B,ACHE,PCYT1A,PLD2,BCHE,PLD1,CHRNA7	CEPT1,CHKB,CHAT,CHKA,CHDH		SLC22A2,SLC22A1,SLC22A3,SLC22A5,SLC22A4,SLC44A1,SLC44A4,SLC44A3,SLC5A7
Calcium phosphate dihydrate	DB14481	Others	CASR,CALR,CIB1,PDCD6,SRI,CHP1,SPARC,CANX,FBN2,S100B,CASQ2,RGN,PEF1,S100A6,TPT1,CIB2,S100A13,CASQ1,NUCB1,NUCB2,CALM1,FBN3,GCA,CADPS,CALM2,CALM3,S100A16,CALB2,CAPS,CADPS2,CALR3,NRXN1,NCS1		CALB1,S100G,ALB	SLC20A1,SLC20A2,SLC34A1,SLC34A2,SLC34A3,TRPV6,SLC8A1,TRPV5,RYR1,RYR2,PKD2L1,RYR3,PKD1L3,CATSPER1
Zinc chloride	DB14533	Cardiovascular system,Blood and blood forming organs	BDKRB1,MGMT,ALDOA,EEF1A1,ENO1,GAPDHS,NME1,P4HB,PDIA3,PRDX1,PSPH,TPI1,TUFM,ESR1,IL3,MT2A,CCS,HDAC1,HDAC4,MPG,SEMG1,SOD1,HDAC8,SIVA1,GLRA1,MDM2,INS,UTRN,ASPA,S100A8,S100A9,MMP9,TP73,S100A2,TP53,MT3,MT1A,A2M,AHSG,APOA1,APOBR,APOE,APOL1,C1QB,C1QC,C1R,C1S,C3,C4B,C4BPA,C4BPB,C5,BRCC3,CFH,CLU,CP,CPN1,CPN2,DCD,FGA,FN1,HBA1,HBB,HP,IGFALS,ITIH1,ITIH2,ITIH3,ITIH4,JCHAIN,KLKB1,KNG1,KRT9,ORM2,PGLYRP2,PON1,PZP…	CPE,ADH1C,IDE,SOD1,CA2	ALB	SLC30A1,SLC30A2,SLC30A3,SLC30A4,SLC30A6,SLC30A5,SLC30A7,SLC30A8,SLC30A9,SLC30A10,SLC39A1,SLC39A2,SLC39A3,SLC39A4,SLC39A5,SLC39A6,SLC39A7,SLC39A8,SLC39A9,SLC39A10,SLC39A11,SLC39A12,SLC39A13,SLC39A14
Zinc sulfate, unspecified form	DB14548	Others	BDKRB1,MGMT,ALDOA,EEF1A1,ENO1,GAPDHS,NME1,P4HB,PDIA3,PRDX1,PSPH,TPI1,TUFM,ESR1,IL3,MT2A,CCS,HDAC1,HDAC4,MPG,SEMG1,SOD1,HDAC8,SIVA1,GLRA1,MDM2,INS,UTRN,ASPA,S100A8,S100A9,MMP9,TP73,S100A2,TP53,MT3,MT1A,A2M,AHSG,APOA1,APOBR,APOE,APOL1,C1QB,C1QC,C1R,C1S,C3,C4B,C4BPA,C4BPB,C5,BRCC3,CFH,CLU,CP,CPN1,CPN2,DCD,FGA,FN1,HBA1,HBB,HP,IGFALS,ITIH1,ITIH2,ITIH3,ITIH4,JCHAIN,KLKB1,KNG1,KRT9,ORM2,PGLYRP2,PON1,PZP…	CPE,ADH1C,IDE,SOD1,CA2	ALB	SLC39A10,SLC30A7,SLC30A4,SLC39A6,SLC39A5,SLC39A2,SLC30A9,SLC30A1,SLC30A2,SLC39A7,SLC39A4,SLC30A3,SLC30A8,SLC39A12,SLC30A5,SLC30A10,SLC39A13,SLC39A8,SLC39A1,SLC39A14,SLC39A3,SLC39A9,SLC39A11,SLC30A6
Prednisolone phosphate	DB14631	Others	NR3C1,ANXA1	CYP3A4,CYP3A5,CYP2A6,CYP1B1,CYP2B6,CYP2C8,CYP2C9,CYP2C19,HSD11B2,HSD11B1	SERPINA6,ALB	SLCO1A2,ABCB1,SLC22A8
Dexamethasone acetate	DB14649	Others	NR3C1,ANXA1,NOS2,NR0B1,NR1I2	CYP3A4,CYP3A5,CYP3A7,CYP17A1,CYP1A1,CYP2A6,CYP2B6,CYP2C19,CYP2C8,CYP2E1,CYP3A43,CYP4A11,CYP11B1,HSD11B2,HSD11B1	ALB	ABCB11,ABCB1,ABCC2,SLCO1A2,ABCG2,SLC22A8
Trastuzumab deruxtecan	DB14962	Others	FCGR1A,TOP1	GAA,TOP1,CTSB,CTSL,CYP3A4		ABCB1,SLCO1B1,SLCO1B3,SLC47A2,ABCC1,ABCG2
Upadacitinib	DB15091	Antineoplastic and immunomodulating agents	JAK1	CYP3A4,CYP2D6		ABCB1,ABCG2,SLCO1B1
Ubrogepant	DB15328	Others	CALCRL	CYP3A4,CYP2C8,CYP2C9,CYP2C19,MAOA,UGT1A1,CYP2D6		ABCB1,ABCG2,SLCO1B1,SLCO1B3,SLC22A6,SLC22A2
Elexacaftor	DB15444	Others	CFTR	CYP3A4,CYP3A5,CYP1A2,CYP2B6,CYP2C8,CYP2C9,CYP2C19,CYP2D6	ALB	SLCO1B1,SLCO1B3,ABCB1
