# Supplementary material for: Genetic Epidemiology of Medication Safety and Efficacy Related Variants in the Central Han Chinese Population With Whole Genome Sequencing
Source: Front Pharmacol. 2022 Feb 23;12:790832. doi: 10.3389/fphar.2021.790832 (PMC8906509; doi:10.3389/fphar.2021.790832)
Supplement: Supplementary file 4 [file Table4.xlsx]

## Sheet: 2139 clinically variants
variant	gene	VAF
rs10007051		0.4469
rs1000940	RABEP1	0.6386
rs1001179	CAT	0.0246
rs10011796	ABCG2	0.3604
rs10012	CYP1B1	0.2105
rs10028494	UGT2B7	0.2567
rs10030044		0.6314
rs10036156	GABRP	0.1478
rs10040363	XRCC4	0.1893
rs10042486	HTR1A	0.7751
rs10046	CYP19A1	0.5493
rs10052999	C6	0.2744
rs10055255	CRHBP	0.5862
rs1006737	CACNA1C	0.0626
rs1008805	CYP19A1	0.6982
rs10121600	GRIN3A	0.2361
rs10123866	INVS	0.9251
rs10124893	TEX10	0.9198
rs10132552	MEG3	0.2669
rs10157410	PLA2G4A	0.1348
rs10161126	MVK	0.2823
rs10192566	LPIN1	0.2526
rs10193126	TRIB2	0.4084
rs10197559	ATIC	0.0021
rs10210302	ATG16L1	0.3727
rs1021737	CTH	0.2125
rs10224002	PRKAG2	0.0554
rs1022563	PDYN	0.8501
rs1024323	GRK4	0.1797
rs10248420	ABCB1	0.4192
rs10258429	EGFR	0.0739
rs10264272	CYP3A5	0.001
rs10267099	ABCB1	0.9907
rs10276036	ABCB1	0.3111
rs10279545	COL26A1	0.0852
rs1029489	IL4R	0.4148
rs10305420	GLP1R	0.1632
rs10306135	PTGS1	0.0092
rs10405238	ZNF568	0.2002
rs10405681	PIP5K1C	0.923
rs10413455	ZNF134	0.1704
rs1041983	NAT2	0.3634
rs10420097	ZNF211	0.1561
rs1042136	HLA-DPB1	0.929
rs1042151	HLA-DPB1	0.0883
rs1042173	SLC6A4	0.8244
rs10423928	GIPR	0.1735
rs1042522	TP53	0.5873
rs1042580	THBD	0.2252
rs1042597	UGT1A8	0.4928
rs10426377	SULT2B1	0.5739
rs1042640	UGT1A	0.8799
rs1042713	ADRB2	0.5698
rs1042714	ADRB2	0.883
rs1042718	ADRB2	0.3049
rs1042858	RRM1	0.7556
rs1042919	RRM1	0.749
rs1042927	RRM1	0.7469
rs10432303	PIP5K1C	0.4312
rs1043550	CALU	0.0903
rs1043620	HSPA1A,HSPA1L	0.9671
rs1044394	CHRNA4	0.9979
rs1044396	CHRNA4	0.2844
rs1044397	CHRNA4	0.3789
rs1044457	CMPK1	0.195
rs1045280	ARRB2	0.8398
rs10455872	LPA	0.001
rs1045642	ABCB1	0.5832
rs10457090	OPRM1	0.0893
rs10465180	NTRK2	0.6643
rs1047303	HSD3B1	0.9189
rs1047626	SLC30A9	0.9653
rs1047840	EXO1	0.2228
rs1048101	ADRA1A	0.8706
rs10485057	OPRM1	0.0561
rs10485058	OPRM1	0.0686
rs10485828	TUBB1	0.1848
rs1048786	PDIA2	0.1612
rs1048943	CYP1A1	0.2125
rs1048977	CDA	0.27
rs10490162	NRXN1	0.417
rs10490924	ARMS2	0.4374
rs1049305	AQP1	0.3953
rs1049353	CNR1	0.0873
rs10494227	ZNF697	0.0042
rs10494366	NOS1AP	0.3676
rs1049709	HLA-C	0.0041
rs10497203	TANC1	0.149
rs10499563	IL6	0.2433
rs10501087	BDNF-AS	0.4589
rs1050152	SLC22A4	0.0021
rs1050891	HNMT	0.2495
rs10509373	LRMDA	0.0339
rs10509680	CYP2C9	0.0463
rs10509681	CYP2C8	0.0021
rs10510050	EIF3A	0.6016
rs10511905		0.0503
rs1051266	SLC19A1	0.5462
rs1051298	SLC19A1	0.4825
rs1051375	CACNA1C	0.6602
rs10514475		0.0021
rs10515074	PIK3R1	0.1739
rs1051640	ABCC3	0.0534
rs10516440		0.0934
rs1051660	OPRK1	0.1797
rs1051685	XRCC5	0.078
rs10517	NQO1	0.6581
rs1051730	CHRNA3	0.0277
rs1051740	EPHX1	0.4014
rs1052536	LIG3	0.2957
rs1052555	ERCC2	0.0616
rs1053129	DHFR	0.0308
rs10538494	NR1I3	0.5441
rs1056515	RGS5	0.4641
rs1056827	CYP1B1	0.2136
rs1056836	CYP1B1	0.8706
rs1056854		0.2474
rs1056892	CBR3	0.4117
rs1057868	POR	0.4055
rs1057910	CYP2C9	0.0411
rs1058932	CYP2C8	0.3532
rs1059288	TAPBP	0.3932
rs1059698		0.3087
rs1059751	ABCC4	0.4918
rs1060467	CYP4F11	0.2546
rs1060896	SLC28A2	0.0708
rs1061115		0.5862
rs1061170	CFH	0.9248
rs1061472	ATP7B	0.4097
rs1061622	TNFRSF1B	0.1858
rs1061631	TNFRSF1B	0.114
rs1061735	ESYT2	0.5791
rs1061781	B4GALT2	0.114
rs1062033	CYP19A1	0.4692
rs1062535	ITGA2	0.3186
rs1062613	HTR3A	0.9066
rs1063320	HLA-G	0.6047
rs1065634	NRAS	0.0216
rs1065776	P2RY1	0.0411
rs10711	CDK1	0.6145
rs1072388	GRIN2B	0.1052
rs10737062	CAMK1D	0.7752
rs10739150		0.6126
rs10741657	CYP2R1	0.6181
rs1074287	OPRM1	0.1437
rs1074373		0.4312
rs10747673		0.999
rs10752271	CAMK1D	0.7936
rs10757274	CDKN2B-AS1	0.4507
rs10759637	SLC31A1	0.4579
rs10760397	GAPVD1	0.5349
rs1076560	DRD2	0.3994
rs10770140	TH	0.9312
rs10770141	TH	0.9374
rs10771973	FGD4	0.1766
rs10771997		0.9784
rs10771998		0.9784
rs10771999		0.9784
rs10774053	CACNA1C	0.6632
rs10782001	FBXL19	0.9322
rs10792367		0.537
rs1079597	DRD2	0.6008
rs1079598	DRD2	0.3984
rs10800397	NOS1AP	0.4127
rs10802887	GREM2	0.4259
rs10811661		0.4692
rs10817464	SLC31A1	0.0411
rs10819043	GAPVD1	0.4897
rs10821936	ARID5B	0.6407
rs10835210	BDNF	0.2772
rs10836235	CAT	0.3121
rs10841753	SLCO1B1	0.2935
rs10848635	CACNA1C	0.3214
rs10851907	CHRNB4	0.0647
rs10853728		0.1489
rs10871454	STX4	0.924
rs10877012	CYP27B1	0.6345
rs10878232	WIF1	0.9978
rs10885	PRRC2A	0.1366
rs10898815	NUMA1	0.1448
rs10912675	FMO1	0.2115
rs10916852	SH2D5	0.0873
rs10918594	NOS1AP	0.499
rs10919035	NOS1AP	0.4138
rs10919563	PTPRC	0.2371
rs10929302	UGT1A1	0.116
rs10929303	UGT1A	0.8755
rs10931910	AOX1	0.8676
rs10932125	NRP2	0.6111
rs10934498	NR1I2	0.7505
rs10937158	ABCC5	0.808
rs10945919		0.3881
rs10946737	RIPOR2	0.1776
rs10946739	RIPOR2	0.1769
rs10948059	GNMT	0.152
rs10964552	MLLT3	0.0503
rs10975641	GLDC	0.4097
rs10981694	SLC31A1	0.2181
rs10989064	TEX10	0.9239
rs10994982	ARID5B	0.4713
rs10995	VASP	0.7834
rs10995311	ADO	0.1376
rs10997242	CTNNA3	0.2926
rs11023197	RRAS2	0.3747
rs11030104	BDNF	0.4743
rs11030918	RRM1	0.2752
rs11039149	NR1H3	0.0277
rs11042725	ADM	0.2598
rs1104514		0.6715
rs11045585	SLCO1B3	0.1562
rs11045819	SLCO1B1	0.0011
rs11045821	SLCO1B1	0.0031
rs11045872	SLCO1B1	0.0021
rs11045879	SLCO1B1	0.4234
rs11052877	CD69	0.3789
rs1105525	DHFR	0.0678
rs11065987		0.0051
rs11078659	ALOX12	0.3593
rs11080344	NOS2	0.6242
rs111033610	CYP2A6	0.0124
rs1110470	IL4R	0.3542
rs11122576	AGT	0.3388
rs11124945	PLEKHH2	0.1417
rs11125	LGALS3	0.001
rs11125035	PRKCE	0.4564
rs11125883	XPO1	0.3427
rs11126740	CTNNA2	0.8789
rs1113129	CYP2C8	0.3559
rs11141915	DAPK1	0.4066
rs11144870	RFK	0.038
rs11150606	VKORC1	0.8306
rs11155012	ECT2L	0.1037
rs111618861		0.9674
rs11168292	VDR	0.0154
rs11168293	VDR	0.0154
rs11185647	RXRA	0.1807
rs11185648		0.0493
rs11188072	CYP2C19	0.0062
rs11189015	SLIT1	0.1211
rs11189381	SFRP5	0.2546
rs11191561	NT5C2	0.147
rs11200638	HTRA1	0.4456
rs11209716	PTGER3	0.3145
rs11211524	CMPK1	0.5145
rs11212617	ATM,C11orf65	0.4107
rs11226	RAD52	0.5164
rs11227247	RELA	0.3963
rs11229	PRRC2A	0.1366
rs11231809	SLC22A11	0.3593
rs11231825	SLC22A12	0.2413
rs1123617	SLC14A2	0.2895
rs1124491	DRD2	0.3799
rs1124493	DRD2	0.4415
rs11249454	UGT2A1	0.2917
rs1125394	DRD2	0.4004
rs11264359	FDPS	0.7957
rs1126442	GRIN1	0.0041
rs1126510	PTGIR	0.1335
rs11265572		0.1222
rs11265618	IL6R	0.1099
rs1126643	ITGA2	0.3165
rs1126742	CYP4A11	0.2033
rs1126757	IL11	0.7177
rs1127354	DDRGK1,ITPA	0.1283
rs1127687	CASP7	0.2166
rs112783657	CBR3	0.001
rs11280056	ENOSF1,TYMS	0.6535
rs1128503	ABCB1	0.3142
rs1129844	CCL11	0.1366
rs1130214	AKT1	0.0965
rs1130609	RRM2	0.3172
rs1130864	CRP	0.0667
rs113095083	ILKAP	0.0031
rs11313667	LRRC15	0.6304
rs1131873	EPHX1	0.2988
rs1131882	TBXA2R	0.5883
rs113288603		0.2433
rs1135989	ACTG1	0.0062
rs1136201	ERBB2	0.1468
rs113646094	ABCC2	0.001
rs113681054	SLCO1B1	0.4261
rs1137101	LEPR	0.8877
rs1137617	KCNH2	0.9035
rs1142345	TPMT	0.0207
rs1143623	IL1B	0.4394
rs1143627	IL1B	0.4877
rs1143634	IL1B	0.0308
rs1143684	NQO2	0.7064
rs11465996	LY96	0.1766
rs11479	TYMP	0.2064
rs1149222	ABCB4	0.5808
rs1150226	HTR3A	1
rs11503014	GABRA2	0.0657
rs11506105	EGFR	0.386
rs11543791	ESR1	0.1169
rs11545078	GGH	0.0698
rs115457081	IRS1	0.001
rs11549465	HIF1A	0.0513
rs11552708	SENP3	0.4086
rs11553441	RRP7A	0.0041
rs115545701	CFTR	0.001
rs1155463		0.4547
rs11559290	ETFDH	0.9679
rs11563250	UGT1A	0.1509
rs11568482	SLC22A8	0.0483
rs11568658	ABCC4	0.1499
rs11568732	CYP2C19	0.0924
rs11568817	HTR1B	0.1366
rs11568820	VDR	0.4051
rs11572080	CYP2C8	0.0021
rs11580409	ERICH3	0.577
rs11587213	FCER1G	0.0503
rs11598702	NT5C2	0.2341
rs11600347	KCNJ1	0.0441
rs1160351	MDGA2	0.6102
rs11606194	HTR3B	0.0051
rs11615	ERCC1	0.7413
rs11623866	FNTB	0.4343
rs11628713	PAPLN	0.114
rs11649514	PRKCB	0.0565
rs11676382	GGCX	0.001
rs11677416	IL1A	0.0997
rs116855232	NUDT15	0.1346
rs11692021	UGT1A9	0.2495
rs11706052	IMPDH2	0.0524
rs11710163	RAF1	0.0011
rs117101815	PERP	0.0185
rs11716445	RHOA	0.0021
rs11719165		0.4671
rs117341846	PIK3R2	0.0308
rs11746641	DRD1	0.197
rs11749035	DRD1	0.1807
rs11749255		0.27
rs117648444	IFNL3,IFNL4	0.0082
rs1176744	HTR3B	0.1571
rs11788456	GRIN3A	0.3563
rs117951771	PIK3R2	0.0431
rs118129530	PIK3R2	0.0308
rs11819745	THRA	0.0433
rs11849538		0.2382
rs11854484	SLC28A2	0.0657
rs11861118	CES1P1	0.3368
rs11868547	AXIN2	0.3018
rs11869731	ASIC2	0.999
rs11872992	MC4R	0.2122
rs11881222	IFNL3	0.0616
rs11882256	MUC16	0.6181
rs11887534	ABCG8	0.0205
rs11938228	TLR2	0.4143
rs11940316	UGT2B7	0.6427
rs11940694	KLB	0.4353
rs11942466	AREG	0.5551
rs11947402	TSPAN5	0.1114
rs11959113		0.2762
rs11960832	SV2C	0.3778
rs11969064		0.0267
rs119774	ABCC1	0.0072
rs11983225	ABCB1	0.0329
rs11993031	CSMD1	0.2833
rs12022243	DPYD	0.214
rs1202283	ABCB4	0.4035
rs12041331	PEAR1	0.3563
rs12042763	PTGS2	0.2743
rs12044852	CD58	0.5257
rs12046844		0.4411
rs1205	CRP	0.5637
rs12050217	BDKRB1	0.3891
rs12054895		0.6911
rs1208	NAT2	0.9752
rs12082710	TGFBR3	0.1057
rs12083537	IL6R	0.0708
rs12094644		0.0401
rs12118636		0.0021
rs12119882	DPYD	0.2679
rs12142086	IKBKE	0.5698
rs12143842		0.3131
rs12148896	SLC28A1	0.6756
rs12191877	HLA-C	0.159
rs12201199	TPMT	0.0205
rs12208357	SLC22A1	0.0031
rs12209447	OPRM1	0.0893
rs12210538	SLC22A16	0.001
rs12233719	UGT2B7	0.1643
rs12248560	CYP2C19	0.0062
rs12255372	TCF7L2	0.0092
rs12296477	SLC4A8	0.1571
rs1229976	ADH1A	0.8625
rs1229984	ADH1B	0.3419
rs12302749	SPSB2	0.1889
rs12305038	PDE3A	0.2721
rs12346562		0.0493
rs12364283	DRD2	0.0021
rs12407843	PEAR1	0.3706
rs12409352	PIGM	0.0472
rs12415607	CASP7	0.383
rs12418	CHST3	0.1376
rs12422149	SLCO2B1	0.4086
rs12436663	PRORP	0.0053
rs12459249		0.4517
rs12459996		0.0072
rs12461964		0.4127
rs12467557	NRXN1	0.4179
rs12487736	SCAP	0.4938
rs12502866		0.3191
rs12505410	ABCG2	0.3179
rs12505746	TET2	0.0655
rs12507552	DCTD	0.2402
rs12521868	C5orf56	0.0041
rs12566888	PEAR1	0.3799
rs12579720	PDE3A	0.4517
rs12595802	ATP10A	0.7885
rs12595985	FTO	0.3316
rs1260326	GCKR	0.4497
rs12603700	MIEF2	0.1745
rs12613732	GALNT14	0.462
rs12621220	IL1B	0.4363
rs12630569	ZNF385D	0.0226
rs1264457	HLA-E	0.4661
rs1265112	CCHCR1	0.1776
rs1265138	RRM2B	0.2793
rs12654264	HMGCR	0.4918
rs12657120	TTC37	0.3565
rs12659	SLC19A1	0.5503
rs12708954	SLC6A2	0.0298
rs12714145	GGCX	0.3717
rs12720066	ABCB1	0.0021
rs12720067	ABCB1	0.0329
rs12720462	FMO1	0.2895
rs12721226	AGTR1	0.0031
rs1275988	KCNK3	0.231
rs12762549	ABCC2	0.5749
rs12768009	CYP2C19	0.3614
rs1277441	TAOK3	0.6129
rs12777823		0.3049
rs12782374	CYP2C9	0.3081
rs12795437	KCNJ1	0.0441
rs12800734	GRIK4	0.3747
rs12806698	RRM1	0.27
rs12817819	ATP2B1	0.0208
rs12819210	OASL	0.1366
rs12819505	WNT5B	0.001
rs12903202	ALDH1A2	0.001
rs12943590	SLC47A2	0.4302
rs12946454	PLCD3	0.2094
rs12948783	RHBDF2	0.1006
rs1295686	IL13	0.731
rs12960	RPL13,SNORD68,SPG7	0.152
rs12979860	IFNL3,IFNL4	0.0616
rs12980275	IFNL3	0.0647
rs130058	HTR1B	0.0986
rs130072	CCHCR1	0.0421
rs13058338	RAC2	0.0821
rs13064411	CFAP44	0.0775
rs13093031		0.139
rs13093500	ZNF385D	0.8943
rs13104811	AREG	0.6674
rs13120400	ABCG2	0.0021
rs13125415	ADH1C	0.0837
rs13129401		0.4394
rs13137622	ABCG2	0.0103
rs13144136	CLNK	0.3326
rs13181	ERCC2,KLC3	0.077
rs13204353	TREML4	0.4179
rs13207351	VEGFA	0.7649
rs13242038	GRM3	0.0382
rs13250975	NRG1	0.0021
rs13266634	SLC30A8	0.4035
rs13273672	GATA4	0.5729
rs1330344	PTGS1	0.6057
rs13306278	COMT,TXNRD2	0.0123
rs13306673	SLC12A3	0.117
rs1334802	GRIK3	0.9908
rs1337512	EYS	0.5154
rs13382553	THSD7B	0.1068
rs13393173	CERS6	0.0073
rs13429709	GCG	0.6828
rs13431554	IRS1	0.2146
rs1344706	ZNF804A	0.4814
rs1346268		0.8255
rs1353295	AREG	0.9846
rs1353411	PTGER2	0.5667
rs135543	PPARA	0.9322
rs135550	PPARA	0.9333
rs1360780	FKBP5	0.7526
rs1364043	HTR1A	0.5914
rs1364805		0.8049
rs1367094	ZMAT4	1
rs1367117	APOB	0.1242
rs1378942	CSK	0.1468
rs1381376	OPRM1	0.0534
rs1382368	XRCC4	0.1889
rs138335	ST13	0.4446
rs138337	ST13	0.0647
rs138602176	PIK3R2	0.0411
rs1387923	NTRK2	0.2094
rs139887	SOX10	0.771
rs1402467	SULT1C4	0.0719
rs1409314	EIF3A	0.5595
rs1415744	EPM2A	0.7218
rs14158	LDLR	0.3881
rs1417938	CRP	0.0688
rs1419555		0.4094
rs1423515		0.0322
rs1429376	XDH	0.8419
rs1433099	LDLR	0.7372
rs1439050	NTRK2	0.384
rs1446468		0.5045
rs144854329	VEGFA	0.7649
rs1448673		0.5625
rs1449683	FGF2	0.117
rs145489027	KCNIP4	0.3409
rs1456862	ADGRL3	0.4079
rs1461773	OPRM1	0.0554
rs1468412	GRM3	0.194
rs1470579	IGF2BP2	0.2505
rs147451859	PPCDC	0.001
rs1476413	MTHFR	0.1253
rs1476592	PIP5K1C	0.0185
rs148235907	PIK3R2	0.0431
rs1487278	TPH2	0.3368
rs1491850	BDNF	0.4435
rs1495509	KCNIP4	0.3409
rs1495741		0.3871
rs1517114	C8orf34	0.8845
rs1521470	ADCY1	0.999
rs1522113	CLOCK	0.001
rs1523130	NR1I2	0.7505
rs1525085	DGKB	0.001
rs1529927	SLC12A3	1
rs1532624	CETP	0.2926
rs1534891	CSNK1E	0.8943
rs153549	REEP5	0.346
rs153560	REEP5	0.3337
rs1536475	RXRA	0.7793
rs1540339	VDR	0.7136
rs1544105	FPGS	0.6345
rs1544410	VDR	0.0585
rs1544938	ADCY2	0.3872
rs15524	CYP3A5	0.2778
rs1554973	CNPY4	0.1468
rs1561876	RRM1	0.7474
rs1563828	MDM4	0.6577
rs1594160	XDH	0.8969
rs1611115	DBH	0.8244
rs1611131	DBH	0.4168
rs1611255		0.2166
rs1611259		0.3162
rs1613662	GP6	0.9877
rs1643650	DHFR	0.0267
rs1650723	DHFR	0.0031
rs165599	COMT	0.5185
rs1663330		0.4117
rs1663332		0.3511
rs167770	DRD3	0.7218
rs167771	DRD3	0.8532
rs1678387	ABCC4	0.7936
rs168107	CLCC1	0.0298
rs16851030	ADORA1	0.3193
rs16853826	ATIC	0.4969
rs16870989	KCNIP4	0.3563
rs16872401		0.5988
rs16873129	RAPGEF5	0.1694
rs16886403	MAP3K1	0.3285
rs1690924	MDM2	0.2649
rs16909440	OR52E2	0.4014
rs16935279		0.221
rs16944	IL1B	0.4897
rs1695	GSTP1	0.2105
rs16950650	ABCC4	0.0246
rs16960228	PRKCA	0.2136
rs16964189		0.1684
rs16969968	CHRNA3,CHRNA5	0.0277
rs16973410		0.0044
rs17024608	RBMS3	0.001
rs1703794		0.3789
rs1705772	ALG10	0.1646
rs17060812	SLC39A14	0.0606
rs1709083	CYP2A13	0.0431
rs17091162	SERPINA3	0.1674
rs17109924	LGR5	0.0041
rs17143212	ABCB5	0.0832
rs17179108	HLA-G	0.1324
rs17180299		0.1141
rs1718125	P2RX7	0.3203
rs17183814	SCN2A	0.1263
rs1719247		0.8326
rs17244841	HMGCR	0.0092
rs17268282	ABCC4	0.001
rs17279558	GGH	0.0716
rs17309872	ACSS2	0.0626
rs1736557	FMO3	0.2094
rs17376019	SRPRB	0.0216
rs17376848	DPYD	0.1078
rs17382202	PDE4D	0.1386
rs1741981	HDAC1	0.5
rs17421511	MTHFR	0.0842
rs17431184	PTEN	0.1876
rs17446819	CDH2	0.1608
rs17495520		0.0688
rs17501331	ABCC1	0.001
rs1751034	ABCC4	0.7803
rs17574269	DCBLD1	0.0257
rs17583889	HNMT	0.1016
rs17584499	PTPRD	0.0934
rs17587029		0.001
rs17587100	INSIG2	0.0329
rs1760217	DPYD	0.357
rs17602729	AMPD1	0.0032
rs17614642	FKBP5	0.0022
rs17626122	PARD3B	0.8347
rs17645700		0.0231
rs17655	ERCC5	0.5072
rs17655652	NPC1L1	0.0175
rs17661089		0.0134
rs17671591	HMGCR	0.2906
rs17685420	PEBP4	0.1982
rs17701271		0.23
rs17708472	VKORC1	0.0031
rs17712523	CDH23	0.1643
rs17716295	NRG1	0.1725
rs17724452	ANO2	0.1838
rs17724464	ANO2	0.1838
rs17724494	ANO2	0.1838
rs17742120	MIR582,PDE4D	0.1392
rs17751934	MEX3C	0.1101
rs17782313	MC4R	0.2202
rs17786394	ANO2	0.1838
rs17786400	ANO2	0.1838
rs17786412	ANO2	0.1838
rs1778929	NTRK2	0.5922
rs1783835		0.7608
rs17839843	TPMT	0.001
rs17863778	UGT1A7	0.4281
rs17863783	UGT1A6	0.0185
rs17868323	UGT1A7	0.4281
rs17880887	VKORC1	0.0031
rs1799724	TNF	0.116
rs1799782	XRCC1	0.2895
rs1799793	ERCC2	0.0647
rs1799801	ERCC4	0.2053
rs1799808	PROC	0.5595
rs1799852	TF	0.2382
rs1799853	CYP2C9	0.0031
rs1799929	NAT2	0.0226
rs1799930	NAT2	0.2053
rs1799931	NAT2	0.1511
rs1799964	TNF	0.1899
rs1799971	OPRM1	0.3183
rs1799972	OPRM1	0.001
rs1799978	DRD2	0.1622
rs1799983	NOS3	0.8943
rs1799998	CYP11B2	0.2864
rs1800012	COL1A1	0.0031
rs1800460	TPMT	0.001
rs1800469	TGFB1	0.4825
rs1800470	TGFB1	0.4805
rs1800471	TGFB1	0.001
rs1800477	BCL2	0.0565
rs1800497	ANKK1,DRD2	0.3778
rs1800544	ADRA2A	0.3203
rs1800545	ADRA2A	0.1817
rs1800566	NQO1	0.4661
rs1800588	LIPC	0.3881
rs1800591	MTTP	0.1511
rs1800629	LTA,TNF	0.0616
rs1800795	IL6	0.9908
rs1800871	IL10	0.3347
rs1800872	IL10	0.3347
rs1800896	IL10	0.0996
rs1800909	GGH	0.1632
rs1800925	IL13	0.1283
rs1800975	XPA	0.5308
rs1801019	UMPS	0.2064
rs1801020	F12	0.3193
rs1801058	GRK4	0.4333
rs1801131	MTHFR	0.1211
rs1801133	MTHFR	0.6273
rs1801157	CXCL12	0.2341
rs1801159	DPYD	0.2438
rs1801160	DPYD	0.0113
rs1801249	ATP7B	0.4107
rs1801252	ADRB1	0.154
rs1801260	CLOCK	0.0873
rs1801262	NEUROD1	0.9086
rs1801265	DPYD	0.9177
rs1801274	FCGR2A	0.3368
rs1801278	IRS1	0.0103
rs1801280	NAT2	0.0226
rs1801282	PPARG	0.0606
rs1801368	MAD1L1	0.4476
rs1801394	MTRR	0.2536
rs1801516	ATM	0.0021
rs1803274	BCHE	0.8796
rs1804645	NCOA1	0.001
rs1805010	IL4R	0.5298
rs1805015	IL4R	0.0791
rs1805034	TNFRSF11A	0.655
rs1805054		0.2536
rs1805087	MTR	0.1054
rs1805094	LEPR	0.0559
rs1805128	KCNE1	0.0041
rs1806201	GRIN2B	0.4856
rs1816702	TLR2	0.9949
rs181781	IL3	0.271
rs1829346		0.6402
rs183484	RRM1	0.4025
rs1861647	SLC6A2	0.2454
rs1870377	KDR	0.4403
rs1871450	CHST3	0.1376
rs1872328	ACYP2	0.0021
rs187238	IL18	0.1181
rs1875705	GRID2	0.3643
rs1876828	CRHR1	0.0041
rs1877724	EPHX1	0.2793
rs1880676	CHAT	0.1016
rs1883112	NCF4	0.7043
rs1883322	PPARD	0.7084
rs1884613	HNF4A	0.422
rs1886629	KCNT2	0.9058
rs1901440		0.8121
rs1901633		0.3357
rs1902023	UGT2B15	0.5278
rs1922242	ABCB1	0.2906
rs1927907	TLR4	0.2381
rs1933437	FLT3	0.7252
rs1934341	GREM2	0.3654
rs1934951	CYP2C8	0.3542
rs1934969	CYP2C9	0.4004
rs1935349	HTR7	0.2567
rs1937840	AKR1C3	0.8624
rs1946518	IL18	0.4968
rs1947275	ADGRL3	0.7969
rs1948308	NTRK2	0.1982
rs1954787	GRIK4	0.8326
rs1967309	ADCY9	0.6222
rs1969624	SACM1L	0.2125
rs1976391	UGT1A1	0.1101
rs1979277	SHMT1	0.0534
rs1983023	UGT1A3	0.1129
rs1990040	GRM3	0.7197
rs1992647	GABRA6	0.3698
rs1997794	PDYN	0.8388
rs200148		0.037
rs2003569	UGT1A9	0.1776
rs200707504	CES1	0.0021
rs2010851	WNT5B	0.7423
rs2010963	VEGFA	0.5975
rs2011425	UGT1A4	0.1725
rs2013169	PURA	0.0447
rs201376588	ADRA2A	0.001
rs2016520	PPARD	0.7248
rs2016848	MME	0.4559
rs2019604	SPG7	0.152
rs2027701		0.4456
rs2031920	CYP2E1	0.1938
rs2032582	ABCB1	0.5249
rs2032583	ABCB1	0.0343
rs2036527	CHRNA5	0.032
rs2036657	ARRB2	0.846
rs204047	OPRD1	0.0996
rs20417	PTGS2	0.0637
rs20455	KIF6	0.462
rs2046934	P2RY12	0.8186
rs2053071	NFKBIB,SIRT2	0.5616
rs2054675	CYP2B6	0.1961
rs2056527		0.8354
rs20575	TNFRSF10A	0.9836
rs2058878	GRIN2B	0.3018
rs2061051	GABRG3	0.3357
rs2066713	SLC6A4	0.0657
rs2069062	GRM7	0.3255
rs2069502	CDK4	0.6304
rs2069514	CYP1A2	0.2228
rs2069521		0.0698
rs2069526	CYP1A2	0.077
rs2070296	NRP1	0.4949
rs2070401	BACH1	0.2052
rs2070673	CYP2E1	0.6129
rs2070676	CYP2E1	0.8368
rs2070744	NOS3	0.9055
rs2070762	TH	0.3943
rs2070959	UGT1A10,UGT1A6,UGT1A7,UGT1A8,UGT1A9	0.2495
rs2071197	HNF4A	0.4168
rs2071303	HFE	0.6376
rs2071421	ARSA	0.2064
rs2071427	NR1D1,THRA	0.4641
rs2071559	KDR	0.3717
rs2071888	TAPBP	0.3932
rs2072658	CHRNB2	0.1756
rs2072660	CHRNB2	0.7495
rs2072661	CHRNB2	0.2659
rs2072671	CDA	0.1448
rs2073618	TNFRSF11B	0.7331
rs2073724	TCF19	0.0421
rs2074957	PIP5K1C	0.6899
rs2075252	LRP2	0.4179
rs2075685	TMEM167A,XRCC4	0.194
rs2075797	PTGER2	0.4292
rs2076828	SLC22A3	0.5472
rs209474		0.3265
rs2108622	CYP4F2	0.2793
rs2108623	CYP4F2	0.3357
rs2112460	CACNA1A	0.2331
rs2115819	ALOX5	0.7916
rs2120266	NTRK2	0.0308
rs212091	ABCC1	0.2454
rs2125739	ABCC10	0.0996
rs2133896	ANKS1B	0.2105
rs2144297	GALNT2	0.6632
rs2144300	GALNT2	0.1704
rs2151222	IKBKE	0.5575
rs2159140	MAP2K4	0.1681
rs2162145	CPA6	0.693
rs2164660	PDE4D	0.1386
rs2168631	DRD1	0.4083
rs2177370	CHAT	0.8111
rs2189784	CYP4F2	0.3378
rs2189814	GRM3	0.7211
rs2199939	ABCG2	0.0423
rs2205986	IRF6	0.9205
rs2207396	ESR1	0.2097
rs2216711	GDNF	0.7002
rs2227310	CASP7	0.4025
rs222749	TRPV1	0.2125
rs2227631	SERPINE1	0.6489
rs2227956	HSPA1L	0.8409
rs2227983	EGFR	0.5544
rs2228000	XPC	0.3203
rs2228001	XPC	0.6509
rs2228014	CXCR4	0.1478
rs2228075	IMPDH1	0.3326
rs2228079	ADORA1	0.2002
rs2228100	ALDH3A1	0.4014
rs2228130	POLR2A	0.96
rs2228171	LRP2	0.5924
rs2228246	PLCG1	0.0062
rs2228478	MC1R	0.1971
rs2228479	MC1R	0.1951
rs2228570	VDR	0.5575
rs2229046	ERBB3	0.001
rs2229109	ABCB1	0.001
rs2229437	PRCP	0.0873
rs2229774	RARG	0.0031
rs2229959	CHRNA4	0.8532
rs2230345	GRK5	0.0113
rs2230806	ABCA1	0.4825
rs2230808	ABCA1	0.6478
rs2231137	ABCG2	0.3357
rs2231142	ABCG2	0.27
rs2232228	HAS3	0.4784
rs2233406	NFKBIA	0.1242
rs2233407	NFKBIA	0.1612
rs2233409	NFKBIA	0.1068
rs2233678	PIN1	0.0205
rs2233914	SLC31A1	0.3326
rs2233945	PSORS1C1	0.0708
rs2234693	ESR1	0.3871
rs2234753	RXRA	0.7864
rs2234918	OPRD1	0.7895
rs2234922	EPHX1	0.0842
rs2235040	ABCB1	0.0331
rs2235047	ABCB1	0.4322
rs2235067	ABCB1	0.0329
rs2236196	CHRNA4	0.8439
rs2236225	MTHFD1	0.2567
rs2236256	OPRM1	0.5739
rs2236624	ADORA2A	0.7146
rs2236722	CYP19A1	0.0144
rs2236855	OPRD1	0.0791
rs2236857	OPRD1	0.0791
rs2236861	OPRD1	0.0975
rs2236947	RASSF1	0.0986
rs2237892	KCNQ1	0.3244
rs2237895	KCNQ1	0.308
rs2238472	ABCC6	0.1232
rs2238476	ABCC1	0.0359
rs2239050	CACNA1C	0.1807
rs2239128	CACNA1C	0.6242
rs2239179	VDR	0.2485
rs2239347	IL4R	0.4374
rs2239622	NGF	0.6057
rs2239702	KDR	0.1756
rs2240017	TBX21	0.1057
rs2241766	ADIPOQ	0.271
rs2241843	BCL2L11	0.538
rs2241883	FABP1	0.2094
rs2242046	SLC28A1	0.1129
rs2242446	SLC6A2	0.6756
rs2242480	CYP3A4	0.2474
rs2243250	IL4	0.7957
rs2244613	CES1	0.3573
rs2244614	CES1	0.1715
rs224534	TRPV1	0.768
rs2245705	SACM1L	0.1851
rs2246709	CYP3A4	0.3907
rs2248359	CYP24A1	0.3881
rs2250242	ORM2	0.6088
rs2251214	SYT1	0.5539
rs2251954	SACM1L	0.2125
rs2252281	SLC47A1	0.7747
rs225440	ABCG1	0.3203
rs2254638	N6AMT1	0.4682
rs2257212	SLC15A2	0.7449
rs2266780	FMO3	0.1807
rs2266782	FMO3	0.2105
rs2267076	ADORA2A	0.6294
rs2267715	CRHR2	0.4168
rs2268639	GLP1R	0.2598
rs2269577	XBP1	0.616
rs2269879	DOT1L	0.8347
rs2270007	CRHR2	0.578
rs2270860	SLC22A7	0.2495
rs2271339	ADGRL3	0.3062
rs2272733	IKBKB	0.885
rs2273359	NELFCD	0.0277
rs2273618	HNF4A	0.4117
rs2273697	ABCC2	0.0986
rs2274567	CR1	0.1653
rs2275913	IL17A	0.4446
rs2276302	HTR3A	0.9004
rs2276307	HTR3B	0.152
rs2276706	NR1I2	0.2433
rs2276707	NR1I2	0.4651
rs2277984	C3	0.5072
rs2278293	IMPDH1	0.3963
rs2278294	IMPDH1	0.501
rs2279199	UMPS	0.5862
rs2279238	NR1H3	0.6304
rs2279343	CYP2B6	0.2608
rs2279345	CYP2B6	0.6715
rs2281617	OPRM1	0.3378
rs2282143	SLC22A1	0.1366
rs2283265	DRD2	0.3994
rs2284017	CACNG2	0.5062
rs2284018	CACNG2	0.307
rs2284220	CRHR2	0.5862
rs2284449	RRM1	0.1704
rs2284922	RNF8	0.7495
rs2288344	NEDD4	0.3583
rs2289105	CYP19A1	0.5513
rs2289252	F11	0.268
rs2289310	DLG5	0.23
rs2289658	NTRK2	0.1088
rs2289669	SLC47A1	0.4928
rs2290271	SLC28A1	0.4322
rs2290573	ULK3	0.1366
rs2291073	SLCO1B1	0.3482
rs2291075	SLCO1B1	0.4616
rs2291078	UMPS	0.0503
rs2291767	OTOS	0.1027
rs2291858	GAPVD1	0.4608
rs2292954	SPG7	0.153
rs2292997		0.3583
rs2293347	EGFR	0.3049
rs2295490	TRIB3	0.1951
rs2295632	FAAH	0.4969
rs2297480	FDPS	0.769
rs2297595	DPYD	0.0226
rs2298383	ADORA2A,ADORA2A-AS1	0.5164
rs2298771	SCN1A	0.8894
rs2298805	FCER1A	0.0873
rs2298826	SLC6A5	0.5667
rs2298881	ERCC1	0.4035
rs2298897	OPRD1	0.0791
rs2299267	PON2	0.3265
rs2299939	PTEN	0.8066
rs2301149	KCNIP1,KCNMB1	0.0986
rs2301159	SLC10A2	0.2382
rs2302489	KLRD1	0.4591
rs2302821	PTGES	0.5996
rs2302948	SULT2B1	0.1253
rs2303377	NCAM1	0.5914
rs2304016	SCN2A	0.1031
rs2304429	DNMT3A	0.2752
rs2305089	TBXT	0.3583
rs2306168	SLCO2B1	0.2382
rs2306283	SLCO1B1	0.7704
rs2306719	CA12	0.0154
rs2306744	DCK	0.1427
rs2307240	CES1	0.0534
rs2307424	NR1I3	0.4815
rs2314339	NR1D1,THRA	0.5021
rs231775	CTLA4	0.693
rs232043	RRM1	0.7495
rs2337980	CHRNA7	0.2649
rs2359612	VKORC1	0.0729
rs2366929	ADGRV1	0.5205
rs2368564	REN	0.2444
rs237025	SUMO4	0.692
rs2372536	ATIC	0.2392
rs2378676	NTRK2	0.1965
rs238		0.7587
rs238406	ERCC2	0.5616
rs2392165		0.3573
rs2396185	INSR	0.1253
rs2412459	EIF2AK4	0.5821
rs2413739	PACSIN2	0.0626
rs2419128		0.04
rs242941	CRHR1	0.9271
rs2429427	TANC2	0.0556
rs2430561	IFNG	0.1116
rs2433320		0.1591
rs2440390	DRD2	0.9507
rs2445142	HSPG2	0.5965
rs244898	RARS	0.787
rs2461817	NR1I2	0.6427
rs246240	ABCC1	0.4415
rs2470890	CYP1A2	0.1324
rs2472297	CYP1A1	0.0072
rs2472304	CYP1A2	0.1314
rs2472677	NR1I2	0.6151
rs247616		0.1776
rs2494732	AKT1	0.694
rs2494752	AKT1	0.2916
rs2498804		0.6222
rs2499984	OR52J2P,OR52J3	0.2799
rs2500535	UST	0.7444
rs2501873	NR1I3	0.5431
rs2502815	NR1I3	0.4795
rs2513265		0.46
rs2514036	ACY3	0.7669
rs2514218	DRD2	0.0257
rs2515641	CYP2E1	0.8368
rs2523864	HCG22	0.4055
rs2532560	PARP11	0.8953
rs2535629	ITIH3	0.4066
rs254271	PRPF31	0.4702
rs25487	XRCC1	0.7238
rs255100	CRHR2	0.4168
rs25531	SLC6A4	0.8484
rs2562456		0.7269
rs2562519	POLR3G	0.7068
rs25648	VEGFA	0.1006
rs2569190	CD14	0.3696
rs2571598	ACHE	0.1561
rs2582405		0.8676
rs2585428	CYP24A1	0.4076
rs2592551	GGCX	0.3357
rs2606345	CYP1A1	0.0811
rs2612091	ENOSF1	0.654
rs261316	ALDH1A2	0.3467
rs2619538	DTNBP1	0.0257
rs2631367	SLC22A5	0.9979
rs2631372	SLC22A5	0.3762
rs2645400	GATA4	0.3344
rs264588	TANC1	0.1263
rs264631	TANC1	0.1273
rs264651	TANC1	0.1253
rs264663	TANC1	0.848
rs2647087		0.4579
rs2650972		0.5965
rs265976	DRD1	0.1694
rs2660845	LTA4H	0.4405
rs2661319	RGS4	0.4969
rs2669429	DPYS	0.3655
rs2673136		0.9158
rs267606617	MT-RNR1	0.0021
rs267606618	MT-RNR1	0.0123
rs2695121	NR1H2	0.8542
rs2699887	PIK3CA	0.0873
rs2717162	GALR1	0.5821
rs2725215	PKD2	0.2023
rs2725252	ABCG2	0.4012
rs2734583		0.0431
rs2734833	DRD2	0.0626
rs2734841	DRD2	0.4415
rs2734842	DRD2	0.4415
rs2738466	LDLR	0.3881
rs2740574	CYP3A4	0.9979
rs2741049	UGT1A10,UGT1A7,UGT1A8,UGT1A9	0.4179
rs2741171	ENOSF1	0.6561
rs2742390	SACM1L	0.2105
rs2742417	SACM1L	0.2187
rs2742421	SACM1L	0.213
rs2742423	SACM1L	0.2125
rs2742435	SACM1L	0.1622
rs274558	SLC22A5	0.6068
rs274618	GRM3	0.847
rs274622	GRM3	0.847
rs274713	TENT4A	0.578
rs274717	TENT4A	0.3789
rs275651	AGTR1	0.1396
rs2758339	SOD2	0.1511
rs2760118	ALDH5A1	0.1838
rs2768759	NTRK1,PEAR1	0.0832
rs2769605		0.2023
rs2770150	TLR4	0.0113
rs2770296	HTR2A	0.7218
rs2776546		0.8491
rs2781659	ARG1	0.308
rs2784917	SLIT1	0.6366
rs2789047		0.5664
rs2799018	ARHGAP12	0.386
rs2808630		0.8289
rs2813543	ESR1	0.9055
rs2814707	MOB3B	0.0329
rs2819742	RYR2	0.9343
rs2826494		0.191
rs2831440		0.3686
rs2832407	GRIK1	0.5606
rs2835859	KCNJ6	0.0945
rs28362731	AQP1	0.001
rs28364032	CRHR1	0.0893
rs28365062	UGT2B7	0.0412
rs28365063	UGT2B7	0.2041
rs28371759	CYP3A4	0.0113
rs28374453	NPIPB8,SULT1A1	0.001
rs28386840	SLC6A2	0.578
rs2838956	SLC19A1	0.4548
rs2838958	SLC19A1	0.5062
rs2839698	H19	0.269
rs28399433	CYP2A6	0.2112
rs28399468	CYP2A6	0.0412
rs28399504	CYP2C19	0.0021
rs28401781	ABCB1	0.0329
rs28404156	BST1	0.0729
rs28416813	IFNL3	0.0626
rs2842030	RGS4	0.5298
rs2844665		0.6027
rs2847153	TYMS	0.3676
rs2849380	BCL2	0.0031
rs2853539	TYMS	0.652
rs2853741	TYMS	0.4877
rs2853826		0.6345
rs2854116	APOC3	0.577
rs2854117	APOC3	0.5585
rs2854744	IGFBP3	0.7782
rs2869950	CHRNB4	0.6652
rs2873804	DBH	0.1879
rs2884737	VKORC1	0.0062
rs2886059	ALDH1L1	0.2146
rs28898617	UGT1A10,UGT1A3,UGT1A4,UGT1A5,UGT1A6,UGT1A7,UGT1A8,UGT1A9	0.0462
rs2898950	RRM1	0.9415
rs2900478	SLCO1B1	0.1145
rs290487	TCF7L2	0.6499
rs2916205	PGLYRP4	0.6735
rs292449	NEDD4L	0.8029
rs2933304		0.4476
rs2942857	UGT2B10	0.9124
rs294610		0.6027
rs2952768		0.385
rs2960436		0.7772
rs2965667		0.936
rs296766	AQP2	0.8573
rs2973049	GDNF	0.5678
rs2975226	SLC6A3	0.1396
rs2980976	TNFRSF11A	0.2269
rs299293	HMMR	0.0072
rs299313	HMMR	0.0072
rs299314	HMMR	0.0072
rs3003596	NR1I3	0.5431
rs301434	SLC1A1	0.8655
rs301435	SLC1A1	0.8665
rs3024530	IL4R	0.5298
rs3025000	VEGFA	0.4035
rs3025039	VEGFA	0.1817
rs3025040	VEGFA	0.1817
rs305968	CYP2F1	0.307
rs3077	HLA-DPA1	0.6109
rs307821	FLT4	0.0021
rs307826	FLT4	0.0021
rs308395	FGF2	0.0955
rs3087243	CTLA4	0.1797
rs3087403	REV1	0.0595
rs3087465	TGFBR2	0.7854
rs3087879	SLC1A1	0.1099
rs3091244	CRP	0.8147
rs3093105	CYP4F2	0.1088
rs3093726	LST1,LTA,LTB	0.0154
rs3094086	MUCL3	0.0965
rs3094188	PSORS1C3	0.7587
rs3097671	HLA-DPB1	0.0945
rs3099844	CYCSP5	0.0503
rs310786	E2F7	0.538
rs3114020	ABCG2	0.6416
rs3124955	FCN2	0.4559
rs3128624	FCN2	0.4559
rs3129294	HLA-DPB2	0.2526
rs3130100	ZBTB22	0.3747
rs3130501	POU5F1	0.6807
rs3130907	HCP5	0.0133
rs3130931	POU5F1	0.653
rs3133084		0.847
rs3135506	APOA5	0.001
rs316019	SLC22A2	0.8932
rs3184504	SH2B3	0.9938
rs3192723	OPRM1	0.0862
rs319952	AGBL4	0.2772
rs320	LPL	0.1838
rs320003	AGBL4	0.2926
rs3210967	ZDHHC7	0.4867
rs3211371	CYP2B6	0.0031
rs3212198	HNF4A	0.3429
rs3212986	CD3EAP,ERCC1,PPP1R13L	0.3018
rs3213094	IL12B	0.4579
rs3213207	DTNBP1	0.0169
rs3213422	DHODH	0.7495
rs3213619	ABCB1	0.039
rs3215400	CDA	0.46
rs3217164	CES1	0.1704
rs3218592	REV3L	0.0062
rs3219484	MUTYH	0.001
rs324023	DRD3	0.7136
rs324026	DRD3	0.7064
rs324420	FAAH	0.1211
rs324498	PTPRD	0.8205
rs324650	CHRM2	0.0738
rs324899		1
rs328	LPL	0.0791
rs334558	GSK3B	0.6027
rs339097	CALU	0.0165
rs3397	TNFRSF1B	0.3819
rs340874	PROX1	0.3871
rs34548976		0.0924
rs34550074	SLCO2A1	0.2187
rs34650714	UGT1A1,UGT1A10,UGT1A3,UGT1A4,UGT1A5,UGT1A6,UGT1A7,UGT1A8,UGT1A9	0.001
rs34834489	SLC47A2	0.3306
rs34993780	UGT1A9	0.0051
rs35112940	CD33	0.0021
rs351855	FGFR4	0.4045
rs352046	CXCL5	0.9671
rs352139	TLR9	0.4168
rs352428		0.8717
rs35350960	UGT1A9	0.0072
rs35592	ABCC1	0.5421
rs35621	ABCC1	0.2916
rs35687416	CMPK1	0.0965
rs3594	GSR	0.2419
rs36024412	CRYBG2	0.23
rs36029	SLC6A2	0.4487
rs36080650		0.3539
rs361525	TNF	0.0483
rs36217263	KL	0.2844
rs362267	HTT,MSANTD1	0.3973
rs362272	HTT	0.3973
rs362306	HTT,MSANTD1	0.4281
rs363225	SLC18A2	0.4548
rs363226	SLC18A2	0.9138
rs363341	SLC18A2	0.6838
rs367398	NOTCH4	0.348
rs3731722	AOX1	0.0647
rs3732218	UGT1A4	0.1745
rs3732219	UGT1A4	0.1735
rs3732359	NR1I2	0.4374
rs3732360	NR1I2	0.4363
rs3732759	P2RY12	0.4033
rs3734254	PPARD	0.7238
rs3734704	HSP90AB1	0.2536
rs3735451	CYP3A4	0.2969
rs3737224	PEAR1	0.3296
rs3738948	ERCC3	0.2885
rs3740065	ABCC2	0.3573
rs3740066	ABCC2	0.2074
rs3740556	EIF3A	0.0041
rs3742106	ABCC4	0.5031
rs3743075	CHRNA3	0.537
rs3743078	CHRNA3	0.2628
rs3745009	SLC14A2	0.3953
rs3745274	CYP2B6	0.1838
rs3746574	HNF4A	0.3696
rs3748022	IKBKE	0.1632
rs3749034	GAD1	0.2587
rs3749438	ABCC5	0.3789
rs3750117	NT5C3A	0.5014
rs3750920	TOLLIP	0.308
rs3753380	PTGFR	0.7556
rs3754446	GSTM1	0.6858
rs3758149	GGH	0.1632
rs3758785	GPR83	0.2279
rs3758987	HTR3B	0.1725
rs3759467		0.268
rs3759811	CYP19A1	0.4764
rs3761372	WRB	0.1109
rs3761422	ADORA2A	0.6283
rs3761847	TRAF1	0.5246
rs3762555	GAD1	0.7413
rs3762556	GAD1	0.5821
rs3763980	SLC16A7	0.3202
rs3764043	SLCO1A2	0.2396
rs3765534	ABCC4	0.0751
rs3766246	FAAH	0.4897
rs3766355	PTGFR	0.5575
rs3766951	OPRD1	0.1591
rs3768142	MTR	0.6396
rs3770102	CAPG	0.1006
rs3772809	UMPS	0.0493
rs3772810	UMPS	0.0493
rs3775291	TLR3	0.2936
rs3778148	OPRM1	0.054
rs3778150	OPRM1	0.058
rs3778151	OPRM1	0.0554
rs3778152	OPRM1	0.0873
rs3778156	OPRM1	0.0556
rs3780126	GGH	0.3604
rs3781719	CALCA	0.2156
rs3784864	ABCC1	0.1982
rs3784921	TXNDC11	0.1571
rs3785143	SLC6A2	0.1571
rs3785161	CES1P1	0.23
rs3786547	CYP2B6	0.1961
rs3787138	CHRNA4	0.8491
rs3787140	CHRNA4	0.1448
rs3787429	HRH3	0.3501
rs3787430	HRH3	0.1427
rs3788189	SLC19A1	0.4856
rs3789243	ABCB1	0.6756
rs3792269	CAPN10	0.0842
rs3793790	CHAT	0.8316
rs3794271	SLCO1C1	0.7721
rs37973	GLCCI1	0.5133
rs3798676	OPRM1	0.0837
rs3802279	OPRK1	0.0729
rs3802281	OPRK1	0.072
rs3803300	AKT1	0.3296
rs3804099	TLR2	0.3289
rs3805945	PPP2R5D	0.1869
rs3806596	UGT1A3	0.2864
rs3806598	UGT1A9	0.2259
rs3808607	CYP7A1	0.5495
rs3810818	CORO7	0.8008
rs3810950	CHAT	0.1016
rs3812718	SCN1A	0.4969
rs3813567	CHRNB4	0.5873
rs3814055	NR1I2	0.2485
rs3814058	NR1I2	0.4938
rs3814637	CYP2C19	0.0908
rs3814995	NPHS1	0.5749
rs3815087	PSORS1C1	0.4138
rs3818822	CHIA	0.1016
rs3823010	OPRM1	0.0527
rs3824662	GATA3	0.3131
rs3826041	CYP1A1	0.4394
rs3828743	DSE,TSPYL1	0.6006
rs3828913	MICB	0.1232
rs3832043	UGT1A9	0.5761
rs3842	ABCB1	0.2583
rs3846662	HMGCR	0.4938
rs3849942	C9orf72	0.9497
rs3852209	HINT1	0.2177
rs3856806	PPARG	0.2269
rs3857532	EYS	0.5012
rs3873352	HCG22	0.2238
rs3888190	SH2B1	0.1766
rs3889402	MIEF2	0.1756
rs3890011	CYP4A11	0.5226
rs3892097	CYP2D6	0.0062
rs3917412	SELE	0.7485
rs3919583		0.4903
rs3931660	TPMT	0.0195
rs393994	AGBL4	0.2741
rs3957356	GSTA1	0.8573
rs3957357	GSTA1	0.8573
rs396991	FCGR3A	0.2864
rs402007	ADAMTS1	0.4456
rs4072879	VKORC1L1	0.2936
rs4073	CXCL8	0.5764
rs4086116	CYP2C9	0.0802
rs408626	DHFR	0.6088
rs4124874	UGT1A1	0.2936
rs41269255	POM121L2	0.1253
rs41271330	BMP5	0.1037
rs41273215	PEAR1	0.3285
rs41301394	POR	0.4025
rs4132670	TCF7L2	0.0082
rs4133101	PTGER4	0.4754
rs4135385	CTNNB1	0.5267
rs4141964	FAAH	0.4969
rs4148155	ABCG2	0.27
rs4148157	ABCG2	0.2094
rs4148323	UGT1A1	0.2279
rs4148324	UGT1A1,UGT1A10,UGT1A3,UGT1A4,UGT1A5,UGT1A6,UGT1A7,UGT1A8,UGT1A9	0.116
rs4148350	ABCC1	0.0411
rs4148386	ABCC2	0.7967
rs4148416	ABCC3	0.1242
rs4148737	ABCB1	0.2823
rs4148738	ABCB1	0.5534
rs4148739	ABCB1	0.0341
rs4148740	ABCB1	0.0307
rs4148808	ABCB4	0.2413
rs4148943	CHST3	0.1396
rs4148945	CHST3	0.1366
rs4148947	CHST3	0.1653
rs4148950	CHST3	0.1376
rs4149015	SLCO1B1	0.1322
rs4149032	SLCO1B1	0.574
rs4149036	SLCO1B1	0.4636
rs4149056	SLCO1B1	0.1292
rs4149081	SLCO1B1	0.4171
rs4149117	SLCO1B3	0.7569
rs4149178	SLC22A7	0.0472
rs4149570	TNFRSF1A	0.4836
rs4149601	NEDD4L	0.1468
rs4238001	SCARB1	0.0031
rs4240803	SLC7A5	0.6766
rs4244285	CYP2C19	0.2894
rs4251417	SLC6A4	0.001
rs4251961	IL1RN	0.0965
rs4253728	PPARA	0.0051
rs4253778	PPARA	0.001
rs4261893	ZNF385D	0.4541
rs4267385		0.2454
rs4271002	NAT2	0.1715
rs4273729		0.6948
rs4278350		0.9664
rs428785	ADAMTS1	0.4446
rs4291	ACE	0.6057
rs4292	ACE	0.6088
rs4292394	UGT2B7	0.6392
rs429358	APOE	0.0945
rs430397	HSPA5	0.1951
rs4305746	TAAR6	0.4269
rs4329505	IL6R	0.1088
rs4334661	ZNF385D	0.89
rs4353229	CASP7	0.4035
rs4358872	NTRK2	0.2464
rs4359	ACE	0.5996
rs4363657	SLCO1B1	0.4251
rs4379368	SUGCT	0.4754
rs4379440	ASPH	0.3191
rs4387287	STN1	0.8439
rs4402960	IGF2BP2	0.2361
rs4410790	AHR	0.3973
rs4413407	CXXC4	0.3586
rs442767	DHFR	0.5975
rs4430924	XPO1	0.6057
rs4431329	FBXL17	0.9451
rs4432372	PIP5K1C	0.4589
rs4436578	DRD2	0.539
rs4437856		0.0405
rs4444903	EGF	0.6745
rs445925		0.0883
rs4459610		0.2618
rs4460839	DRD2	0.8645
rs446112		0.317
rs4483927	HRH4	0.6817
rs4492666	CMPK1	0.5472
rs4506565	TCF7L2	0.0411
rs4516035	VDR	0.0195
rs451774	GPX5	0.5031
rs4523	TBXA2R	0.2269
rs4532	DRD1	0.8778
rs4533622	CTNNB1	0.2218
rs4541111	AXIN2	0.2967
rs4553808	CTLA4	0.1273
rs4554144	UGT2B7	0.6274
rs45545233	SLC4A1	0.076
rs4562	ELP5	0.6663
rs4586	CCL2	0.5996
rs4587017	UGT2B7	0.6455
rs4604006		0.6068
rs4606	RGS2	0.4702
rs462779	REV3L	0.4691
rs4627790	CMTM8	0.04
rs4633	COMT	0.2772
rs4639250	TTC37	0.3563
rs4643	PGM1	0.1663
rs4646	CYP19A1	0.7187
rs4646244	NAT2	0.2187
rs4646316	COMT	0.347
rs4646425	CYP1A2	0.0698
rs4646427	CYP1A2	0.0698
rs4646437	CYP3A4	0.1057
rs4646440	CYP3A4	0.2248
rs4646450	CYP3A5,ZSCAN25	0.271
rs4646487	CYP4B1	0.1756
rs4646536	CYP27B1	0.6345
rs4654327	OPRD1	0.7936
rs4655226	CDA	0.1674
rs4661012	PEAR1	0.5206
rs4673	CYBA	0.9158
rs4673993	ATIC	0.2495
rs4675690		0.614
rs4678145	UMPS	0.0749
rs4680	COMT	0.2875
rs4688040	NR1I2	0.3583
rs4693075	COQ2	0.848
rs4694362	DCK	0.782
rs4696480	TLR2	0.5637
rs4702484	ADCY2	0.2136
rs4704559	HOMER1	0.0695
rs4713916	FKBP5	0.7947
rs471760	CDA	0.1427
rs4720833	MAFK	0.6879
rs472660	CYP3A43	0.0031
rs4728709	ABCB1	0.1255
rs4731426	LEP	0.7669
rs4737771	CRH	0.1807
rs4742610	PTPRD	0.3497
rs4752219	EIF3A	0.4312
rs4752220	EIF3A	0.4333
rs4760658	VDR	0.0164
rs4774388	RORA	0.5688
rs4775936	CYP19A1	0.4579
rs4783961	CETP	0.2474
rs478437		0.4559
rs4788863	SLC16A5	0.385
rs4790694	ARRB2	0.9179
rs4791040	PRKCA	0.2166
rs4793665	ABCC3	0.883
rs4795893	CCL2	0.6016
rs4796793	STAT3	0.6499
rs4799915	CELF4	0.7187
rs4802101	CYP2B6	0.653
rs4803217	IFNL3	0.0616
rs4803219	IFNL3	0.0606
rs4803381	CYP2A6	0.5373
rs4803419	CYP2B6	0.4559
rs4805162	ZNF565	0.7105
rs4807493	PIP5K1C	0.8963
rs4815273		0.1803
rs4818	COMT	0.3542
rs4819554	IL17RA	0.5606
rs4823613	PPARA	0.2464
rs4841588	GATA4	0.6407
rs4844880	HSD11B1	0.6129
rs4846051	MTHFR	0.999
rs4848306	IL1B	0.4569
rs4849127	IL1B	0.999
rs4858478		0.6572
rs4870061	ESR1	0.5301
rs4877900	NTRK2	0.2823
rs4880	SOD2	0.153
rs4888024		0.8768
rs4889606	STX1B	0.9199
rs489693	MC4R	0.2043
rs4910008	GALNT18	0.5534
rs4917639	CYP2C9	0.0811
rs4918758	CYP2C9	0.3953
rs492602	FUT2	0.0092
rs4933824	NRG3	0.9066
rs49411	FHIT	0.6047
rs4948496	ARID5B	0.5842
rs494904		0.6858
rs495491	OPRM1	0.1489
rs495794	SRP19	0.6598
rs495828	ABO	0.192
rs4958381	GRIA1	0.0862
rs4961	ADD1	0.5359
rs4968187	TP53	0.0791
rs4971678	NRXN1	0.46
rs4978536	SLC31A1	0.1263
rs4979223	SLC31A1	0.46
rs4982133		0.9979
rs4984241	CA12	0.4035
rs4986790	TLR4	0.0021
rs4986893	CYP2C19	0.0503
rs4986938	ESR2	0.1376
rs4994	ADRB3	0.152
rs5030728	TLR4	0.015
rs5030952	CAPN10	0.2474
rs5031016	CYP2A6	0.1386
rs503464	CHRNA5	0.4743
rs5050	AGT	0.1509
rs5051	AGT	0.7926
rs5063	NPPA-AS1	0.038
rs5065	NPPA	0.0051
rs508448	OPRD1	0.7587
rs50872	ERCC2	0.809
rs510432	ATG5	0.5821
rs510769	OPRM1	0.1451
rs511435	OPRM1	0.0585
rs5128	APOC3	0.6807
rs5182	AGTR1	0.7228
rs518350		0.0483
rs5186	AGTR1	0.0606
rs520210	NEDD4L	0.3819
rs521093		0.0883
rs5219	KCNJ11	0.5657
rs524731	OPRM1	0.0585
rs5275	PTGS2	0.2072
rs529520	OPRD1	0.8727
rs532545	CDA	0.1386
rs5370	EDN1	0.2495
rs540825	OPRM1	0.9261
rs544093	OPRM1	0.9774
rs5441	GNB3,P3H3	0.9795
rs548646	OPRM1	0.8654
rs5522	NR3C2	0.847
rs552524124	SULT1A1	0.0051
rs553202	OPRM1	0.0565
rs5569	SLC6A2	0.2885
rs55754655	AOX1	0.0031
rs55781567	CHRNA5	0.0318
rs557881	SLC6A12	0.3583
rs558025	OPRM1	0.1093
rs56005131	DPYD	0.0021
rs56022120	PIK3R2	0.0308
rs56061981	CXCL10	0.106
rs56113850	CYP2A6	0.3406
rs562859	OPRM1	0.8696
rs56355515	MIEF2	0.1745
rs563649	OPRM1	0.087
rs568408	IL12A	0.1264
rs57064725	PSMA4	0.4887
rs57081354	NBEA	0.06
rs5744174	TLR5	0.2033
rs5744247	IL18	0.3758
rs5746136	SOD2	0.4538
rs5751876	ADORA2A	0.5154
rs5760410	ADORA2A,SPECC1L	0.616
rs576859	MED19,TMX2	0.1807
rs577001	TAB2	0.5556
rs57731889	PEAR1	0.3953
rs578427		0.2587
rs578776	CHRNA3,CHRNA5	0.7485
rs58042962		0.1756
rs581111	OPRD1	0.9251
rs585719		0.0821
rs5877	SERPINC1	0.6971
rs5882	CETP	0.4959
rs588765	CHRNA5	0.7895
rs5888	SCARB1	0.7741
rs589046	OPRM1	0.1468
rs59086055	DPYD	0.0031
rs5918	ITGB3	0.0031
rs594709	SLC22A1	0.6817
rs59724122	EPHX2	0.0031
rs5985	F13A1	0.0031
rs5993883	COMT	0.4353
rs6002674		0.269
rs6021191	NFATC2	0.1869
rs6025	F5	0.999
rs6025211		0.3789
rs60282872	SREBF1	0.0729
rs6028945	MAFB	0.1283
rs602950	CDA	0.1458
rs60369023	CDA	0.001
rs6051702	ITPA	0.1386
rs6064463		0.5421
rs6065	GP1BA	0.0647
rs6071980	MAFB	0.2579
rs6072262	TOP1	0.0062
rs6088638	ACSS2	0.0041
rs6090041	OPRL1,RGS19	0.9302
rs6090043	LKAAEAR1,OPRL1	0.5647
rs6090378	CHRNA4	0.0021
rs609148	OPRM1	0.1057
rs6092	SERPINE1	0.0811
rs610604	TNFAIP3	0.8932
rs6108160	PLCB1	0.2361
rs61123830	GRAMD1B	0.4897
rs6113	SERPINA5	0.3018
rs61162043	VKORC1	0.0739
rs6118	SERPINA5	0.3008
rs6119	SERPINA5	0.2669
rs6127921		0.385
rs6130615	HNF4A	0.5791
rs6138150	CST5	0.2916
rs616147	MOBP	0.345
rs6166	FSHR	0.7166
rs61692318		0.0709
rs61750900	UGT2B10	0.0031
rs61767072	ADRA2C	0.0883
rs61824877		0.2854
rs61826952	RABGAP1L	0.2998
rs61886492	FOLH1	0.001
rs61888800	BDNF	0.0113
rs61908402	ANO2	0.1838
rs61908403	ANO2	0.1838
rs61908404	ANO2	0.1838
rs61908405	ANO2	0.1838
rs61908406	ANO2	0.1838
rs61908407	ANO2	0.1838
rs61908408	ANO2	0.1838
rs61908409	ANO2	0.1842
rs61908410	ANO2	0.1842
rs61908411	ANO2	0.1838
rs619586	MALAT1	0.0801
rs62097526		0.193
rs62200793	ZNF804A	0.2567
rs622342	SLC22A1	0.8162
rs62250713	CADM2	0.8561
rs62576288	RXRA	0.1294
rs62621365	AKR1C3	0.077
rs6265	BDNF	0.4743
rs6269	COMT	0.3634
rs6275	DRD2	0.4456
rs6277	DRD2	0.0626
rs6279	DRD2	0.4425
rs6280	DRD3	0.7064
rs628031	SLC22A1	0.6766
rs6295	HTR1A	0.7331
rs6296	HTR1B	0.5164
rs6305	HTR2A	0.001
rs6311	HTR2A	0.537
rs6313	HTR2A	0.5349
rs6314	HTR2A	0.0021
rs6350	SLC6A3	0.0123
rs637137	CHRNA5	0.4725
rs639174	DROSHA	0.7166
rs6413432	CYP2E1	0.2361
rs6413517	RXRA	0.0739
rs6421482	PDE4B	0.4877
rs6427528	CD84	0.884
rs642990		0.8018
rs6431558	UGT1A8	0.5729
rs6432512	TANC1	0.152
rs6438552	GSK3B	0.5556
rs6454674	CNR1	0.2879
rs6465084	GRM3	0.1291
rs6467136	PAX4	0.7563
rs646776	CELSR2	0.9251
rs6473797	OPRK1	0.3963
rs6475448	MLLT3	0.7772
rs6479008	TEX10	0.9251
rs648007	OPRM1	0.8581
rs6487504		0.2947
rs648893	OPRM1	0.1078
rs6493497	CYP19A1	0.2125
rs6494223	CHRNA7	0.6099
rs6498588	ABCC1	0.578
rs6500265		0.2002
rs6500843	RBFOX1	0.3742
rs6504649	XYLT2	0.1016
rs651630	SLC12A8	0.4466
rs652888	EHMT2	0.1756
rs6535454	COQ2	0.8497
rs6539870		0.9562
rs6545803		0.3593
rs6551665	ADGRL3	0.6897
rs6589386		0.2304
rs6600879	UGT2B7	0.6371
rs6600880	UGT2B7	0.62
rs6600893	UGT2B7	0.643
rs662	PON1	0.614
rs662799	APOA5	0.732
rs66486766		0.0472
rs669	A2M	0.0821
rs6700741		0.115
rs6706232	UGT1A10,UGT1A3,UGT1A4,UGT1A5,UGT1A6,UGT1A7,UGT1A8,UGT1A9	0.2864
rs671	ALDH2	0.1448
rs671531	OPRM1	0.8684
rs672170	RGS17	0.5298
rs6722745	SULT1C3	0.7618
rs6728642	FAM178B	0.0934
rs6749447	STK39	0.6525
rs676210	APOB	0.7454
rs6785049	NR1I2	0.4405
rs6785930	P2RY12	0.2464
rs6787801	P2RY12	0.4302
rs678849	OPRD1	0.6355
rs679899	APOB	0.8552
rs6809699	P2RY12	0.8747
rs681243	OPRM1	0.8696
rs6822844	IL2	0.001
rs683369	SLC22A1	0.808
rs6838116	KCNIP4	0.6358
rs684513	CHRNA5	0.2454
rs6848893		0.9969
rs6853	MYD88	0.0308
rs686	DRD1	0.8758
rs688	LDLR	0.152
rs6900017	VEGFA	0.1704
rs6901146		0.6119
rs6907567	SLC22A16	0.422
rs6908425	CDKAL1	0.8238
rs6912029	OPRM1	0.0893
rs6920220	SH3BP2,TNFAIP3	0.0062
rs6922548	PPARD	0.04
rs6923761	GLP1R	0.0103
rs6924995		0.7639
rs6927172	TNFAIP3	0.0021
rs6929249	HSP90AB1	0.0339
rs694066	GAL	0.0175
rs6942227		0.0173
rs6962291	TBXAS1	0.5144
rs6966038		0.0421
rs696692	ERICH3	0.4251
rs6977820		0.7105
rs698	ADH1C	0.0842
rs6983267		0.5688
rs6988229	COL22A1	0.0144
rs699	AGT	0.7936
rs699517	TYMS	0.654
rs699664	GGCX	0.3368
rs699947	VEGFA	0.7649
rs700518	CYP19A1	0.4764
rs701829	HLA-DRB1	0.7823
rs702553	PDE4D	0.5473
rs7035619	TEX10	0.9237
rs7041	GC	0.2577
rs704212	ABCC9	0.3162
rs7046653	MOB3B	0.7125
rs705379	PON1	0.4405
rs7079	AGT	0.1715
rs708272	CETP	0.4446
rs7089580	CYP2C9	0.0062
rs7091672	EIF3A	0.6091
rs7103411	BDNF	0.5329
rs710446	KNG1	0.3244
rs711355	TJP1	0.4466
rs7118900	ANKK1	0.3737
rs7124442	BDNF	0.9239
rs712829	EGFR	0.0493
rs712830	EGFR	0.9949
rs713729	PICK1	0.2639
rs7142881	NUBPL	0.5176
rs714368	SLC22A16	0.422
rs71486745	CYP2C9	0.3131
rs7160796	DCAF4	0.2515
rs716274	DYNC2H1	0.2166
rs7164594	HYKK	0.5216
rs7170068	CHRNA3	0.4517
rs7170924	IL16	0.4579
rs7176005	CYP19A1	0.2136
rs717620	ABCC2	0.1848
rs7178270	CHRNB4	0.4107
rs7179742	FSIP1	0.231
rs7184292		0.1674
rs7186128		0.8193
rs7187684	CES1P1	0.5359
rs719235	GGH	0.1119
rs7196161	VKORC1	0.0739
rs720106	RRM1	0.1715
rs723685	SLC22A16	0.0554
rs724226	GRM3	0.8447
rs724710	BCL2L11	0.8881
rs7248668	IFNL3	0.0503
rs7254579	CYP2B6	0.4517
rs72552266	CYP2A13	0.0051
rs72552713	ABCG2	0.0103
rs72552763	SLC22A1	0.0031
rs72558187	CYP2C9	0.001
rs726501	MAP3K1	0.3203
rs7270101	ITPA	0.0021
rs72728438	DPYD	0.2191
rs72732317		0.001
rs727479	CYP19A1	0.7269
rs72768626	TNRC6A	0.001
rs72800847	STX1B	0.0534
rs729147	ADH7	0.6988
rs7294	VKORC1	0.0698
rs7297610	YEATS4	0.001
rs730012	LTC4S	0.1335
rs7301582	KLRC1	0.1134
rs7306991		0.978
rs730720	CHST3	0.1407
rs731236	VDR	0.0688
rs7316769		0.9784
rs7317112	ABCC4	0.2618
rs7319981	SLC10A2	0.4353
rs73208473	SORCS2	0.0123
rs7325568		0.3306
rs73450548	ETS2	0.0524
rs734644	ADGRL3	0.6376
rs7349683	EPHA5	0.3628
rs735482	ERCC1	0.4405
rs73594404		0.0462
rs73748206	FKBP5	0.0031
rs738409	PNPLA3	0.3522
rs7387065	CSMD1	0.0483
rs7395555		0.115
rs740406	DOT1L,PLEKHJ1	0.3244
rs7405404		0.8987
rs7412	APOE	0.078
rs742105	DTNBP1	0.7033
rs7438135	UGT2B7	0.6373
rs7439366	UGT2B7	0.6397
rs746647	CCHCR1	0.1776
rs747199	SLC29A1	0.2115
rs7472	TEX10	0.9251
rs74743371	CBR3	0.001
rs74795342		0.111
rs749292	CYP19A1	0.4476
rs750332	BAG6,PRRC2A	0.8357
rs75041078		0.4579
rs75114882	NR1I3	0.1889
rs7512462	SLC26A9	0.2793
rs751655	OPCML	0.1561
rs7518660	IL23R	0.2361
rs75222709		0.1135
rs7541245	FMO5	0.001
rs7543016	CMPK1	0.5945
rs7551789	PTGER3	0.2553
rs75541969	CFTR	0.001
rs7569963	CREB1,METTL21A	0.1376
rs757081	NUCB2	0.4056
rs757110	ABCC8,KCNJ11	0.5626
rs7572857	CEP68	0.1047
rs7574865	STAT4	0.7007
rs757639	OCRL	0.9493
rs757978	FARP2	0.0175
rs7582141	TANC1	0.152
rs7583431	ATF2	0.3039
rs7586110	UGT1A7	0.2495
rs7588295	CSRNP3	0.1099
rs7588746		0.5236
rs760316	FHIT	0.7823
rs760370	SLC29A1	0.2392
rs7604115	UGT1A3	0.116
rs7606603	XIRP2	0.0288
rs760761	DTNBP1	0.0881
rs761142	GCLC	0.3994
rs7616119	ZNF385D	0.8922
rs76228616	TRAF3IP2	0.001
rs7624766		0.5821
rs7625956		0.6602
rs7643645	NR1I2	0.4353
rs7653345	ZNF385D	0.8895
rs766127	MTRF1L	0.5257
rs7661530	KCNIP4	0.6437
rs7662029	UGT2B7	0.6439
rs7668258	UGT2B7	0.6427
rs7668282	UGT2B7	0.0708
rs767455	TNFRSF1A	0.1273
rs7675300	KCNIP4	0.3563
rs769404	GAD1	0.4579
rs76979899	ABCG2	0.2048
rs7699188	ABCG2	0.0873
rs7706429	FBXL17	0.9472
rs77107237		0.0021
rs7720513		0.0667
rs77235035	PEAR1	0.3604
rs773123	ERBB3	0.0021
rs7740004	TBC1D32	0.0617
rs774359	C9orf72	0.0543
rs7748401	OPRM1	0.0911
rs7754840	CDKAL1	0.4485
rs77567654	GREM2	0.3686
rs7756992	CDKAL1	0.5259
rs776746	CYP3A5	0.268
rs7769719	PPARD	0.0123
rs7779029	SEMA3C	0.1478
rs778293	DAOA	0.6869
rs7787082	ABCB1	0.4281
rs77876672	DIAPH3	0.001
rs7793837	CRHR2	0.1797
rs7794356	GALNT17	0.4287
rs7799039	LEP	0.7659
rs78015114		0.1063
rs780668	SLC29A3	0.4138
rs78428806	PERP	0.0144
rs78482393	ANO2	0.1838
rs7851395	SLC31A1	0.4526
rs7853758	SLC28A3	0.1057
rs785423	TJP1	0.4476
rs7858	NFIB	0.0349
rs78615940	ANO2	0.1838
rs7862221	TSC1	0.1027
rs7867504	SLC28A3	0.6181
rs7877	FMO1	0.2454
rs7900002		0.499
rs7900194	CYP2C9	0.001
rs7903146	TCF7L2	0.0411
rs7905446	HTR7	0.4107
rs79085477	BMP7	0.0462
rs7912580		0.0339
rs7917432	ABCC2	0.1499
rs7917983	TCF7L2	0.7967
rs79206939	FTO	0.0359
rs7921977	CASP7	0.7793
rs7934165	BDNF	0.4579
rs7937567	CSNK2A3,GALNT18	0.1386
rs79403677	FAM177A1	0.3265
rs79430272	PIK3R2	0.0421
rs795484	TAOK3	0.691
rs7958904	HOTAIR	0.7577
rs7959663	MYO1H	0.1561
rs79663003		0.0993
rs79663562	MYT1L	0.4343
rs7968606	ANKS1B	0.1141
rs7973796	PMCH	0.5571
rs797397	OPRD1	0.8142
rs7984870	TNFSF11	0.5185
rs7997012	HTR2A	0.7793
rs800292	CFH	0.4086
rs8012552	BDKRB2	0.4764
rs80143932	DCK	0.1427
rs8016905	BDKRB2	0.7197
rs8050894	VKORC1	0.9271
rs8050896		0.0489
rs8060157	ZNF423	0.5349
rs806368	CNR1	0.4938
rs806378	CNR1	0.1561
rs8068318	TBX2	0.4127
rs8075924	ACE	0.039
rs8094439	CDH2	0.1602
rs809736	RORA	0.1386
rs8099917	IFNL3,IFNL4	0.0503
rs8103142	IFNL3	0.0616
rs8105790	IFNL3	0.0503
rs8109485	PIP5K1C	0.0246
rs8109525	CYP2B6	0.4507
rs8113007		0.0602
rs8133052	CBR3	0.4682
rs813676	TJP1	0.4466
rs8177374	TIRAP	0.0144
rs8192440	CRY1	0.9876
rs8192675	SLC2A2	0.1951
rs8192709	CYP2B6	0.0359
rs8192719	CYP2B6	0.1838
rs8192726	CYP2A6	0.1335
rs8192935	CES1	0.2351
rs8192950	CES1	0.1687
rs822441	PEAR1	0.3943
rs822442	PEAR1	0.309
rs8330	UGT1A	0.8799
rs833061	VEGFA	0.7639
rs833069	VEGFA	0.4209
[truncated: 140 more rows]

## Sheet: Level 1A-1B
CHROM	POS	ID	GENE	REF	ALT	VAF	1000g_AMR_AF	1000g_EAS_AF	1000g_SAS_AF	1000g_AFR_AF	1000g_EUR_AF	1000g_ALL_AF	gnomAD_genome_AF	gnomAD_genome_AF_AFR	gnomAD_genome_AF_AMR	gnomAD_genome_AF_ASJ	gnomAD_genome_AF_EAS	gnomAD_genome_AF_FIN	gnomAD_genome_AF_NFE	gnomAD_genome_AF_OTH	gnomAD_genome_AF_POPMAX	1KG3.ALL_Pval	1KG3.ALL_qval	1KG3.EAS_Pval	1KG3.EAS_qval	gnomAD_ALL_Pval	gnomAD_ALL_qval	gnomAD_EAS_Pval	gnomAD_EAS_qval
2	234668570	rs887829	UGT1A1	C	T	0.116	0.379	0.13	0.4366	0.4932	0.2982	0.354	0.3636	0.4587	0.3333	0.3007	0.1213	0.4113	0.3252	0.3835	0.4587	1.85511e-48	8.90453e-48	0.344888	0.649146	7.22396e-57	2.47679e-56	0.689308	0.977244
3	14187449	rs2228001	XPC	G	T	0.6509	0.7176	0.6667	0.682	0.7511	0.5954	0.6847	0.6555	0.7249	0.6986	0.5586	0.6398	0.6963	0.6099	0.6301	0.7249	0.0387795	0.051706	0.459856	0.735769	0.767071	0.876653	0.570464	0.977244
7	117149143	rs115545701	CFTR	C	T	0.001	0.0014	0	0	0.0189	0.001	0.0053914	0.003505	0.011364	0.0011792	0	0.0012837	0	0.00025944	0.0036832	0.011364	0.116536	0.147204	0.986308	0.986308	0.305579	0.431406	0.681214	0.977244
7	117254753	rs75541969	CFTR	G	C	0.001							0.00019121	0	0	0.0034483	0	0	0.0002595	0.00092081	0.0002595					0.517184	0.689579	0.807964	1
7	99270539	rs776746	CYP3A5	C	T	0.268	0.2032	0.2867	0.3323	0.82	0.0567	0.3786	0.2637	0.702	0.2085	0.1	0.2865	0.0702	0.071	0.17	0.702	4.7383e-11	9.4766e-11	0.351621	0.649146	0.76351	0.876653	0.313649	0.834274
10	96741053	rs1057910	CYP2C9	A	C	0.0411	0.0375	0.0337	0.1094	0.0023	0.0726	0.0485	0.049	0.012641	0.0448	0.0862	0.0284	0.0625	0.0673	0.0601	0.0673	0.31601	0.361155	0.389011	0.666877	0.25751	0.386265	0.0827244	0.330898
10	96521657	rs12248560	CYP2C19	C	T	0.0062	0.1196	0.0149	0.136	0.2352	0.2237	0.1532	0.2052	0.2092	0.1007	0.1897	0.0070513	0.1884	0.2314	0.2255	0.2314	6.31913e-36	2.52765e-35	0.0580002	0.198858	5.99884e-53	1.79965e-52	0.789231	1
10	96405502	rs12777823		G	A	0.3049	0.1066	0.3145	0.362	0.2511	0.1511	0.2454	0.1895	0.2575	0.1315	0.1655	0.3061	0.1778	0.146	0.1845	0.3061	9.65894e-05	0.000144884	0.645552	0.851936	2.47249e-19	5.93398e-19	0.952211	1
10	96702047	rs1799853	CYP2C9	C	T	0.0031	0.0994	0.001	0.0348	0.0083	0.1243	0.0479	0.0825	0.0209	0.0841	0.131	0	0.1185	0.1159	0.0912	0.1159	1.57626e-10	2.91002e-10	0.5927	0.849983	4.25605e-19	8.5121e-19	0.11029	0.378139
10	96522463	rs28399504	CYP2C19	A	G	0.0021	0.0029	0.001	0	0	0.001	0.00079872	0.0015619	0.00034451	0.0011792	0.010345	0	0	0.0026589	0.00092251	0.0026589	0.562807	0.562807	0.976275	0.986308	0.97664	1	0.287608	0.834274
10	96541616	rs4244285	CYP2C19	G	A	0.2894	0.1052	0.3125	0.3579	0.1702	0.1451	0.2214	0.1671	0.179	0.1291	0.1655	0.3077	0.1798	0.1447	0.1778	0.3077	2.94328e-05	5.04562e-05	0.292784	0.638801	3.6971e-19	8.0664e-19	0.364032	0.834274
10	96540410	rs4986893	CYP2C19	G	A	0.0503	0	0.0556	0.0123	0.0023	0	0.014177	0.0028378	0.00034451	0	0	0.0508	0	0.00038936	0.00091912	0.0508	1.85793e-13	4.45903e-13	0.602071	0.849983	5.94547e-111	3.5673e-110	0.958746	1
10	96702066	rs7900194	CYP2C9	G	T	0.001
12	21331549	rs4149056	SLCO1B1	T	C	0.1292	0.134	0.123	0.0429	0.0136	0.161	0.0877	0.1357	0.033	0.1111	0.1621	0.1183	0.2175	0.1763	0.1614	0.1763	5.56765e-05	8.90824e-05	0.681088	0.851936	0.55901	0.706118	0.417137	0.834274
13	48619855	rs116855232	NUDT15	C	T	0.1346	0.0447	0.0952	0.0695	0.0008	0.002	0.0395	0.010993	0.0010333	0.0448	0.010345	0.0972	0.0204	0.0037609	0.013812	0.0972	1.64216e-32	5.63026e-32	0.00607074	0.0291396	3.78825e-217	3.03056e-216	0.00372458	0.0828457
16	31102321	rs7294	VKORC1	C	T	0.0698	0.402	0.1121	0.7587	0.4539	0.3658	0.4197	0.3948	0.4554	0.3936	0.3276	0.1013	0.3814	0.3936	0.4074	0.4554	6.28815e-96	5.03052e-95	0.00108598	0.0079126	1.23134e-93	5.91043e-93	0.00690381	0.0828457
16	31107689	rs9923231	VKORC1	C	T	0.9271	0.4107	0.8849	0.1452	0.0545	0.3877	0.3556	0.326	0.1009	0.4444	0.4759	0.8996	0.3892	0.3686	0.3686	0.8996	4.15361e-236	7.53852e-235	0.00131877	0.0079126	0	0	0.0186259	0.111755
16	31104878	rs9934438	VKORC1	G	A	0.9271	0.4121	0.8849	0.1452	0.0545	0.3877	0.3558	0.3261	0.1009	0.4431	0.4759	0.8995	0.3901	0.3687	0.3699	0.8995	6.28206e-236	7.53852e-235	0.00131877	0.0079126	0	0	0.0181483	0.111755
19	39738787	rs12979860	IFNL3	C	T	0.0616	0.3991	0.0804	0.2331	0.6694	0.3091	0.3558	0.3783	0.5965	0.3759	0.3931	0.0566	0.2504	0.3207	0.3122	0.5965	5.14505e-74	3.08703e-73	0.104402	0.278404	1.67846e-90	6.71384e-90	0.598689	0.977244
19	15990431	rs2108622	CYP4F2	C	T	0.2793	0.2378	0.2143	0.4131	0.0825	0.2903	0.2368	0.2094	0.0927	0.2601	0.3517	0.2458	0.1848	0.2681	0.262	0.2681	0.00476189	0.00672267	0.000788554	0.0079126	1.47645e-07	2.36232e-07	0.0617689	0.296491
19	41512841	rs3745274	CYP2B6	G	T	0.1838	0.3732	0.2153	0.3814	0.3744	0.2356	0.3157	0.2634	0.3698	0.2972	0.2448	0.1846	0.1949	0.2272	0.2376	0.3698	1.38007e-16	3.68019e-16	0.0795433	0.23863	2.54368e-08	4.36059e-08	0.957834	1
19	39743165	rs8099917	IFNL3	T	G	0.0503	0.2767	0.0764	0.1667	0.0424	0.168	0.1312	0.1471	0.0726	0.2867	0.2103	0.0539	0.1315	0.1926	0.1562	0.2867	8.14625e-13	1.77736e-12	0.0173558	0.0694231	2.48121e-17	4.5807e-17	0.692214	0.977244
22	42524947	rs3892097	CYP2D6	C	T	0.0062	0.1297	0.002	0.1094	0.0605	0.1859	0.0931	0.1374	0.0757	0.1143	0.2138	0.003861	0.1059	0.1915	0.1514	0.1915	3.45821e-20	1.03746e-19	0.142673	0.342415	1.81908e-32	4.85088e-32	0.413074	0.834274
MT	1555	rs267606617	MT-RNR1	A	G	0.0021
